# Supplementary material for: Candida albicans colonization in the human colon correlates with a reduction in acetate- and butyrate-producing bacteria, as simulated using the M-SHIME® model
Source: NPJ Biofilms Microbiomes. 2025 Aug 26;11:176. doi: 10.1038/s41522-025-00803-w (PMC12381105; doi:10.1038/s41522-025-00803-w)
Supplement: Supplementary file 2 — Supplementary Data [file 41522_2025_803_MOESM2_ESM.xlsx]

## Sheet: Metagenomic Features_Metadata
Donor	Condition	Day	ASV1	ASV2	ASV3	ASV4	ASV5	ASV6	ASV7	ASV8	ASV9	ASV10	ASV11	ASV12	ASV13	ASV14	ASV15	ASV16	ASV17	ASV18	ASV19	ASV20	ASV21	ASV22	ASV23	ASV24	ASV25	ASV26	ASV27	ASV28	ASV29	ASV30	ASV31	ASV32	ASV33	ASV34	ASV35	ASV36	ASV37	ASV38	ASV39	ASV40	ASV41	ASV42	ASV43	ASV44	ASV45	ASV46	ASV47
Donor A	Ciprofloxacin	16	0	0	598	1155	7724	0	2045	538	351	0	0	0	2141	0	0	0	0	0	5871	0	231	0	1631	0	0	0	0	0	86	0	462	0	0	0	95	0	0	0	0	92	0	0	0	0	0	0	2075
Donor A	Ciprofloxacin	19	0	0	371	127	5428	0	104	0	36	0	0	0	1133	0	0	0	0	0	4286	0	0	0	1351	0	0	0	0	0	0	0	0	0	0	0	21	0	0	0	0	0	0	0	0	0	0	0	2710
Donor A	Ciprofloxacin	21	0	0	741	178	5975	0	109	165	0	0	0	0	45	0	0	0	0	0	166	0	0	0	50	0	0	0	0	0	0	0	0	0	0	0	11	0	0	0	0	9	0	0	0	0	0	0	2221
Donor A	Ciprofloxacin	12	3	0	0	8089	866	0	13085	104	64	0	0	0	153	0	0	0	0	0	347	0	59	0	128	0	0	0	0	0	0	0	687	0	0	0	54	0	0	0	0	68	0	0	0	0	0	0	400
Donor A	Ciprofloxacin	12	7	0	13	5678	1484	0	14263	429	71	0	0	0	48	0	0	0	0	0	164	0	73	0	65	0	0	0	0	0	0	0	401	0	0	0	186	0	0	0	0	225	0	0	31	0	0	0	623
Donor A	Ciprofloxacin	23	0	0	75	0	6567	0	7	0	0	0	0	0	5292	0	0	0	0	0	11950	0	0	0	3307	0	0	0	0	0	93	0	0	0	0	0	0	0	0	0	0	4	0	0	0	0	0	0	3038
Donor A	Ciprofloxacin	28	0	0	26	11826	1746	0	0	171	246	0	0	0	2584	0	0	0	0	0	6290	0	176	0	1921	0	0	0	0	0	0	0	432	0	0	0	69	0	0	0	0	89	70	0	0	0	0	0	969
Donor A	Clindamycin	16	0	0	67	1084	1818	0	11318	8901	120	0	0	0	86	0	0	0	0	0	313	0	77	0	103	0	0	0	0	0	0	0	757	0	0	0	541	0	0	0	0	380	0	0	15	0	0	0	613
Donor A	Clindamycin	19	11731	0	66	19	3	7	254	0	1739	97	41	0	1966	156	0	109	0	0	4809	0	1068	0	1400	0	0	0	0	0	0	0	0	0	0	0	9	0	0	0	0	0	0	0	0	0	0	0	0
Donor A	Clindamycin	21	5473	0	71	22	0	0	1808	0	485	902	0	0	2496	1203	0	1371	0	0	5970	0	342	0	1689	0	0	0	0	0	0	0	0	0	0	0	17	0	0	0	0	0	0	0	0	0	0	0	0
Donor A	Clindamycin	12	0	0	0	8944	475	0	13250	100	31	0	0	0	17	0	0	0	0	0	68	0	0	0	21	0	0	0	0	0	0	0	891	0	0	0	48	0	0	0	0	43	0	0	0	0	0	0	153
Donor A	Clindamycin	12	3	0	8	6201	1250	0	13306	298	21	0	0	0	103	0	0	0	0	0	279	0	23	0	89	0	0	0	0	0	0	0	406	0	0	0	157	0	0	0	0	184	0	0	0	0	0	0	665
Donor A	Clindamycin	23	481	0	74	0	0	0	2866	2	171	645	0	0	1243	825	0	887	0	0	2910	0	130	0	758	0	0	0	0	0	0	0	0	0	64	0	0	0	0	0	0	0	0	0	0	0	0	19	0
Donor A	Clindamycin	28	31	0	10	0	1952	0	11436	0	1115	1654	0	0	67	2138	0	2275	0	0	196	0	605	0	75	0	0	0	0	0	0	0	0	0	27	0	0	0	0	0	0	0	0	0	0	0	0	17	0
Donor A	Control	16	0	0	11	758	1659	0	7521	9429	39	0	0	0	35	0	0	0	0	0	134	0	44	0	40	0	0	0	0	0	0	0	598	0	0	0	610	0	0	0	0	315	0	0	0	0	0	0	564
Donor A	Control	19	0	0	6	980	1232	0	15514	6013	44	0	0	0	122	0	0	0	0	0	321	0	0	0	123	0	0	0	0	0	0	0	335	0	0	0	453	0	0	0	0	341	0	0	0	0	0	0	504
Donor A	Control	21	0	0	24	615	1163	0	17037	4973	19	0	0	0	135	3	0	0	0	0	415	0	0	0	137	0	0	0	0	0	0	0	222	0	0	0	350	0	0	0	0	225	0	0	0	0	0	0	465
Donor A	Control	12	0	0	0	2023	680	0	7735	2472	55	0	0	0	49	0	0	0	0	0	0	0	56	0	0	0	0	0	0	0	0	0	705	0	0	0	303	0	0	0	0	225	0	0	0	0	0	0	346
Donor A	Control	12	0	0	6	579	1138	0	2587	4588	48	0	0	0	30	0	0	0	0	0	75	0	0	0	29	0	0	0	0	0	0	0	398	0	0	0	277	0	0	0	0	166	0	0	22	0	0	0	396
Donor A	Control	23	0	0	53	720	1065	0	12908	4570	0	0	0	0	98	0	0	0	0	0	122	0	0	0	77	0	0	0	0	0	0	0	263	0	0	0	352	0	0	0	0	225	0	0	0	0	0	0	508
Donor A	Control	28	0	0	0	1848	960	0	9174	2696	0	0	0	0	33	0	0	0	0	0	79	0	0	0	19	0	0	0	0	0	0	0	247	0	0	0	546	0	0	0	0	426	0	0	0	0	0	0	257
Donor A	Metronidazole	16	312	0	3023	6520	276	0	4948	389	0	76	0	0	0	87	0	92	0	0	0	0	0	0	0	0	0	0	0	0	0	0	12	0	0	0	190	0	0	0	0	166	0	0	101	0	0	0	137
Donor A	Metronidazole	19	470	0	456	6534	28	0	252	0	0	5115	0	0	10	6731	0	7001	0	0	0	0	0	0	0	3	0	0	0	0	0	0	0	0	0	0	89	0	0	0	0	0	0	0	0	0	0	0	0
Donor A	Metronidazole	21	97	0	1154	1857	6	0	44	0	0	6994	0	0	0	9041	0	9339	0	0	0	0	0	0	0	9	0	0	0	0	0	0	0	0	0	0	32	0	0	0	0	0	0	0	0	0	0	0	0
Donor A	Metronidazole	12	6	0	0	10217	947	0	21493	637	12	0	0	0	92	0	0	0	0	0	227	0	12	0	77	0	0	0	0	0	0	0	575	0	0	0	317	0	0	7	0	486	0	0	0	0	0	0	453
Donor A	Metronidazole	12	0	0	5	3474	1985	0	11395	2361	25	0	0	0	22	0	6	0	0	0	97	0	0	0	36	0	0	0	0	0	0	0	397	0	0	0	614	0	0	0	0	647	0	0	68	0	0	0	919
Donor A	Metronidazole	23	659	0	2236	1648	4	0	9	0	0	8391	0	0	0	10676	0	11137	0	0	0	0	0	0	0	45	0	0	0	0	0	0	0	0	0	0	24	0	0	0	0	0	0	0	0	0	0	0	0
Donor A	Metronidazole	28	138	0	14	5647	0	0	0	979	0	4970	0	0	0	6400	0	7066	0	0	0	0	0	0	0	0	0	0	0	0	0	0	0	0	16	0	424	0	0	0	0	436	0	0	0	0	0	0	0
Donor B	Ciprofloxacin	16	0	0	125	2455	9965	0	363	293	2815	0	0	180	25	0	0	0	0	0	72	0	1821	507	28	0	0	0	0	53	4113	0	311	0	0	0	90	0	0	492	0	102	468	0	0	0	0	0	0
Donor B	Ciprofloxacin	19	0	0	226	145	21722	0	46	51	365	0	0	0	18	0	0	0	0	0	96	0	199	0	27	0	0	0	0	9	1487	0	17	0	0	0	1	0	0	386	0	8	391	0	0	0	0	0	0
Donor B	Ciprofloxacin	21	0	0	1175	60	20804	0	4	16	41	0	0	0	0	0	0	0	0	0	0	0	0	0	0	0	0	0	0	0	1354	0	14	0	0	0	1	0	0	115	0	5	119	0	0	0	0	0	0
Donor B	Ciprofloxacin	12	8	0	0	3670	558	0	27	0	309	0	0	43	0	0	0	0	0	0	0	0	250	202	0	0	56	0	0	184	352	0	23	0	0	0	13	0	0	16	0	0	0	0	0	0	0	0	0
Donor B	Ciprofloxacin	12	0	0	3	336	978	0	2757	4642	26	0	0	0	23	0	0	0	0	0	50	0	19	0	18	0	0	0	0	0	0	0	360	0	0	0	294	0	0	0	0	141	0	0	11	0	0	0	287
Donor B	Ciprofloxacin	23	0	0	166	0	9970	0	99	68	31	0	0	0	443	0	0	0	0	0	1180	0	25	45	316	0	0	0	0	172	2354	0	14	0	0	0	0	0	0	0	0	24	0	0	0	0	0	0	0
Donor B	Ciprofloxacin	28	0	0	0	306	1598	0	0	0	27	0	0	0	17	0	0	0	0	0	39	0	58	208	0	0	0	0	0	3487	480	0	471	0	0	0	0	0	0	52	0	29	47	0	761	0	0	0	0
Donor B	Clindamycin	16	0	0	2706	2443	720	0	2989	2976	91	0	0	434	0	0	0	0	0	0	31	24	85	171	0	0	0	0	0	15	415	0	14	0	0	0	902	0	0	52	0	534	39	0	0	0	0	39	0
Donor B	Clindamycin	19	0	0	5	0	0	0	211	9	65	7215	0	11	174	2811	0	0	0	0	388	0	50	0	100	0	0	0	0	0	0	0	0	0	0	0	0	0	0	0	0	2	0	0	0	0	0	9	0
Donor B	Clindamycin	21	13	0	174	0	4	0	8644	11	381	11078	0	23	1056	4474	0	0	0	0	2549	0	280	0	704	0	0	0	0	0	0	0	0	0	0	0	0	0	0	0	0	0	0	0	0	0	0	30	0
Donor B	Clindamycin	12	0	0	0	10516	1892	0	135	0	1162	0	0	952	0	0	0	0	0	0	0	0	864	779	0	0	223	0	0	197	1116	0	96	0	0	0	43	0	0	0	0	0	0	0	0	0	0	7	0
Donor B	Clindamycin	12	5	0	0	7128	2075	0	3876	348	183	0	0	115	0	0	0	0	0	0	0	74	143	625	0	0	0	0	0	17	1242	0	162	0	0	0	185	0	0	0	0	208	20	0	0	0	0	10	0
Donor B	Clindamycin	23	63	0	254	0	258	0	9964	0	454	12655	0	15	1039	5461	0	0	0	0	2526	0	344	0	777	0	0	0	0	0	181	0	0	0	0	0	0	0	0	0	0	0	0	0	0	0	0	52	0
Donor B	Clindamycin	28	0	0	0	0	2708	0	6290	0	200	975	0	619	18	552	0	199	0	0	87	18	184	0	28	0	0	0	0	0	1938	0	0	0	0	0	0	0	0	0	0	0	0	0	0	0	0	47	0
Donor B	Control	16	0	0	0	14832	1311	0	12366	685	121	0	0	93	0	0	0	0	0	0	0	22	116	415	0	0	0	0	0	15	818	0	137	0	0	0	519	0	0	0	0	695	0	0	0	0	0	11	0
Donor B	Control	19	0	0	0	6476	794	0	11847	847	24	0	0	40	0	0	0	0	0	0	0	84	0	269	0	0	0	0	0	70	353	0	164	0	0	0	364	0	0	0	0	468	0	0	0	0	0	0	0
Donor B	Control	21	0	0	33	4571	1015	0	15381	710	47	0	0	28	15	0	0	0	0	0	38	259	23	601	19	0	0	0	0	125	462	0	131	0	0	0	361	0	0	0	0	354	0	0	0	0	0	0	63
Donor B	Control	12	13	0	0	12621	1504	0	181	0	1285	21	0	89	0	0	0	0	0	0	0	0	839	358	0	0	0	0	0	874	954	0	127	0	0	0	40	0	0	0	0	0	0	0	0	0	0	0	0
Donor B	Control	12	0	0	0	8138	1338	0	3000	100	258	0	0	19	0	0	0	0	0	0	0	0	209	910	0	0	0	0	0	201	858	0	301	0	0	0	96	0	0	0	0	101	0	0	0	0	0	19	0
Donor B	Control	23	0	0	61	6831	1358	0	17758	582	135	0	0	44	23	0	0	0	0	0	75	502	86	566	22	0	0	0	0	190	719	0	88	0	0	0	367	0	0	0	0	368	0	0	0	0	0	0	0
Donor B	Control	28	7	0	0	5283	915	0	10424	577	87	0	0	98	0	0	0	0	0	0	24	22	34	535	0	0	0	0	0	90	485	0	295	0	0	0	353	0	0	0	0	343	0	0	0	0	0	0	0
Donor B	Metronidazole	16	12	0	583	1336	155	0	58	125	0	1312	0	0	0	544	0	0	0	0	0	0	19	59	0	0	0	0	0	11	112	0	6	0	0	0	36	0	0	13936	0	26	13445	0	0	0	0	0	0
Donor B	Metronidazole	19	62	0	77	23	21	0	0	0	0	2436	0	0	0	1012	0	0	0	0	0	0	0	0	0	0	0	0	0	0	0	0	0	0	0	0	15	0	0	5458	0	0	5377	0	13	0	0	0	0
Donor B	Metronidazole	21	44	0	765	28	0	0	0	0	0	8459	0	0	0	3500	0	0	0	0	0	0	0	0	0	0	0	0	0	0	8	0	0	0	0	0	12	0	0	2130	0	0	2341	0	27	0	0	0	0
Donor B	Metronidazole	12	0	0	0	12885	899	0	0	0	758	6	0	110	0	0	0	0	0	0	0	0	583	422	0	0	152	0	0	326	494	0	17	0	0	0	38	0	0	0	0	0	29	0	0	0	0	0	0
Donor B	Metronidazole	12	0	0	0	11248	2145	0	279	306	728	0	0	43	0	0	0	0	0	0	0	18	498	930	0	0	0	0	0	387	1264	0	188	0	0	0	198	0	0	31	0	242	25	0	0	0	0	23	0
Donor B	Metronidazole	23	32	0	397	0	0	0	0	0	0	17075	0	0	0	6801	0	0	0	0	0	0	0	0	0	0	0	0	0	0	0	0	0	0	0	0	0	0	0	960	0	0	1012	0	40	0	0	0	0
Donor B	Metronidazole	28	0	0	0	117	70	0	0	0	0	64	0	0	0	33	0	12	0	0	26	0	0	0	0	0	0	0	0	3	0	0	5	0	0	0	0	0	0	0	0	0	0	0	0	0	0	0	0
Donor K	Clindamycin	16	4	0	216	7779	1491	6158	0	5993	1891	0	3136	679	186	0	0	0	0	0	0	46	173	0	0	0	0	0	115	19	0	33	0	0	0	0	1562	0	0	0	0	1471	0	0	0	0	0	0	0
Donor K	Clindamycin	19	10938	0	87	661	0	33576	0	314	7501	0	15736	46	212	0	0	0	0	0	0	9441	331	0	0	0	0	0	0	0	0	0	0	0	0	0	91	0	0	0	482	74	0	0	0	0	0	0	0
Donor K	Clindamycin	21	7	0	6	139	0	14317	0	66	3488	0	6334	0	2048	0	0	0	0	0	392	5324	167	0	0	0	0	0	11	0	0	0	0	0	0	0	18	0	0	0	5645	18	0	0	0	0	0	0	0
Donor K	Clindamycin	11	0	0	30	4261	16118	97	0	5220	180	0	59	38	760	0	0	0	0	0	248	295	35	173	0	0	0	0	14	1189	0	2169	65	0	0	0	1269	0	0	0	0	1070	0	0	0	0	0	0	0
Donor K	Clindamycin	14	0	0	5	4477	12569	114	0	2042	312	0	74	191	1476	0	0	0	0	0	520	915	86	26	0	0	0	0	64	1119	0	1784	65	0	0	0	748	0	0	0	0	802	0	0	0	0	0	0	0
Donor L	Clindamycin	16	165	0	82	0	6400	18	0	10838	9	13	10	0	0	0	0	17	0	403	0	72	0	10	0	0	0	32	0	103	0	156	45	0	0	0	0	0	0	0	0	0	0	0	191	0	3120	0	0
Donor L	Clindamycin	19	70802	0	931	0	164	124	0	1445	54	10	74	997	0	0	0	11	0	23	0	6	0	0	0	0	0	0	0	0	0	0	6	0	0	0	0	0	0	0	0	0	0	0	37	0	257	0	0
Donor L	Clindamycin	21	72	0	12	109	0	16434	0	28	5648	0	8512	60	0	0	0	0	0	0	0	7026	586	0	0	0	0	0	0	0	0	0	0	0	14414	0	8	0	0	0	0	8	0	0	0	0	0	0	0
Donor L	Clindamycin	11	0	0	48	0	11056	0	0	5273	0	0	0	0	0	0	0	0	0	5104	0	151	0	101	0	0	0	1457	0	0	0	0	1069	0	0	0	0	0	0	0	0	0	0	0	1575	0	1816	0	0
Donor L	Clindamycin	14	0	0	19	0	25689	0	0	4377	0	0	0	0	0	0	0	0	0	5473	0	142	0	10	0	0	0	2469	0	625	0	957	0	0	0	0	0	0	0	0	0	0	0	0	96	0	1925	0	0
Donor M	Clindamycin	16	133	0	613	1817	5528	0	0	21517	0	0	0	0	634	0	27	0	0	0	204	1129	0	177	0	0	0	0	26	0	1412	0	115	0	0	0	845	0	0	0	0	661	0	0	1670	0	0	0	0
Donor M	Clindamycin	19	34552	0	202	45	52	0	0	921	0	0	0	0	0	0	6098	0	0	0	0	5	0	0	0	9	0	0	37	0	0	0	0	0	0	0	23	0	0	0	0	19	0	0	97	0	0	0	0
Donor M	Clindamycin	21	12589	725	590	99	34	0	0	146	0	0	0	0	0	0	2216	0	0	0	0	0	0	113	0	77	0	0	18	0	0	0	25	0	0	0	0	0	0	0	0	1	0	0	27	0	0	0	0
Donor M	Clindamycin	11	0	4993	0	683	5507	0	0	1301	0	0	0	0	5779	0	0	0	0	0	1812	114	0	1132	0	0	0	0	0	0	1320	0	693	0	0	0	77	0	0	0	0	155	0	0	4700	0	0	0	0
Donor M	Clindamycin	14	0	5832	13	4026	5804	0	0	1942	0	0	0	0	1056	0	0	0	0	0	289	154	0	835	0	0	0	0	0	0	1406	0	777	0	0	0	480	0	0	0	0	594	0	0	1187	0	0	0	0
Donor N	Clindamycin	16	4196	181	132	8159	141	0	0	111	0	0	0	0	47	0	0	0	0	0	35	0	0	1134	7	1307	0	0	0	0	0	0	548	3315	0	0	91	0	0	0	0	145	0	0	0	0	0	0	0
Donor N	Clindamycin	19	52981	3	563	2421	8	0	0	89	0	0	0	0	0	0	9771	0	0	0	0	0	0	0	0	618	0	0	0	0	0	0	16	2129	0	0	37	0	0	0	0	64	0	0	0	0	0	0	0
Donor N	Clindamycin	21	43412	2	2585	646	6	0	0	0	4	0	0	0	0	0	7828	0	0	0	0	0	0	0	0	721	0	0	0	0	0	0	6	428	0	0	36	0	0	0	0	0	0	0	0	0	0	0	0
Donor N	Clindamycin	11	25	15062	0	3877	340	0	0	98	0	0	0	0	0	0	0	0	0	0	0	0	0	3328	0	8	0	0	0	0	0	0	1254	0	0	0	44	0	0	0	0	68	0	0	0	0	0	0	0
Donor N	Clindamycin	14	0	10845	0	3932	223	0	0	121	0	0	0	0	104	0	0	0	0	0	60	0	0	4447	24	36	0	37	0	0	0	0	1268	0	0	0	62	0	0	0	0	72	0	0	0	0	0	0	0
Donor C	Clindamycin	21	2447	12	710	18788	145	0	0	0	0	0	0	0	0	0	2054	0	0	0	0	0	0	0	0	3886	0	0	460	0	0	0	220	0	0	1906	33	43	0	0	0	0	0	0	0	0	0	238	0
Donor C	Clindamycin	24	0	0	101	338	25	0	274	10967	0	0	0	891	0	0	0	0	9	12	12	0	0	0	0	607	27172	0	0	0	0	0	0	0	0	159	183	0	0	0	0	130	0	7423	0	0	0	0	0
Donor C	Clindamycin	26	3960	0	205	9	0	34368	0	0	5714	0	2624	0	0	0	1652	0	0	0	0	0	63	0	0	691	0	0	182	0	0	0	0	0	0	649	2	0	0	0	0	0	0	0	0	0	0	86	0
Donor C	Clindamycin	16	9	34713	0	4010	264	735	0	0	150	0	24	20	0	0	0	0	0	0	0	0	0	1239	64	23	0	69	28	0	0	0	758	0	0	574	6	106	0	0	0	0	0	0	0	0	0	0	0
Donor C	Clindamycin	19	0	44586	0	5441	12	0	0	0	0	0	0	0	0	0	47	0	0	0	0	0	0	27	0	61	0	0	21	0	0	0	96	0	0	11	5	0	0	0	0	0	0	0	0	0	0	0	0
Donor C	Clindamycin	28	8388	0	532	4	2	28636	0	0	5424	0	1731	0	0	0	1457	0	0	0	0	0	28	0	0	791	0	0	784	0	0	0	0	0	0	2021	0	0	0	0	0	0	0	0	0	0	0	396	0
Donor C	Clindamycin	33	5189	0	150	0	0	4952	0	0	1022	0	251	0	0	0	2897	0	0	0	0	0	8	0	0	1940	0	0	318	0	0	0	0	0	0	13188	0	0	0	0	0	0	0	0	0	0	0	143	0
Donor D	Clindamycin	21	134	0	517	8185	1642	191	0	974	40	0	74	60	0	0	0	0	0	0	0	0	0	153	0	860	0	0	147	32	0	41	178	0	0	126	278	5700	0	0	0	283	0	0	0	0	0	0	0
Donor D	Clindamycin	24	9931	0	25	39	0	48896	0	0	8835	0	3212	0	0	0	4501	0	0	0	0	0	51	0	0	450	0	0	35	0	0	0	0	0	0	724	0	0	0	0	0	0	0	0	0	0	0	0	0
Donor D	Clindamycin	26	18917	0	92	27	0	8737	0	0	2310	0	3644	138	0	0	0	0	0	0	0	0	41	0	0	341	0	0	0	0	0	0	0	0	0	1456	10	3421	0	0	837	0	0	0	0	0	0	0	0
Donor D	Clindamycin	16	0	30413	0	2345	1538	66	0	662	50	0	29	126	31	0	0	0	0	0	19	0	0	193	8	36	0	15	125	42	0	63	530	0	0	64	99	341	0	0	0	123	0	0	0	0	0	0	0
Donor D	Clindamycin	19	0	13098	0	1173	851	31	0	181	0	0	9	62	17	0	0	0	0	0	10	0	0	139	6	10	0	5	32	38	0	47	211	0	0	74	56	27	0	0	0	47	0	0	0	0	0	0	0
Donor D	Clindamycin	28	20278	0	130	12	0	5658	0	0	1472	0	2329	87	0	0	0	0	0	0	0	0	47	0	0	560	0	0	0	0	0	0	0	0	0	719	0	1831	0	0	2173	0	0	0	0	0	0	0	0
Donor D	Clindamycin	33	3605	0	29	3	6414	340	0	0	156	0	170	367	0	0	0	0	0	0	0	0	25	0	0	1018	0	0	0	0	0	0	0	0	0	299	0	299	0	0	1186	0	0	0	0	0	0	0	0
Donor E	Clindamycin	21	339	2183	207	647	3195	0	0	0	0	0	0	0	33	0	0	0	0	0	0	100	0	95	0	1449	0	0	14124	0	771	0	53	0	0	42	34	147	0	0	0	0	0	0	0	0	0	7892	0
Donor E	Clindamycin	24	8665	0	13	176	5	23314	0	38	5825	0	9971	867	33	0	0	0	0	0	0	0	163	0	0	494	0	0	0	0	0	0	0	0	0	368	7	1359	0	0	614	7	0	0	0	0	0	0	0
Donor E	Clindamycin	26	12192	0	56	4	0	52	0	0	0	0	18	826	6166	0	146	0	0	0	1923	0	0	0	0	823	0	0	2664	0	0	0	0	0	0	53	0	1585	0	0	0	0	0	0	0	0	0	1324	0
Donor E	Clindamycin	16	0	26636	0	995	1236	0	0	0	0	0	0	0	34	0	0	0	0	0	0	62	0	641	0	25	0	17	74	0	332	0	152	0	0	14	7	111	0	0	0	0	0	0	0	0	0	0	0
Donor E	Clindamycin	19	3	23259	0	886	1606	0	0	0	0	0	0	0	21	0	0	0	0	0	0	13	0	64	0	26	0	0	83	0	394	0	81	0	0	0	0	188	0	0	0	0	0	0	0	0	0	32	0
Donor E	Clindamycin	28	2012	0	324	11	0	1323	0	0	391	0	503	370	3894	0	929	0	0	0	608	0	0	0	0	1093	0	0	4877	0	0	0	0	0	0	253	0	627	0	0	0	0	0	0	0	0	0	2625	0
Donor E	Clindamycin	33	6290	0	111	0	6662	2354	0	0	671	0	878	55	592	0	149	0	0	0	180	0	0	0	0	423	0	0	2878	0	0	0	0	0	0	263	0	149	0	0	0	0	0	0	0	0	0	1415	0
Donor F	Clindamycin	21	3627	1493	771	2494	4487	0	33	6388	300	0	0	6	34	0	328	0	0	0	0	84	369	433	0	1513	0	103	17	0	1000	0	12	0	0	83	449	0	0	0	0	376	0	0	0	7848	0	0	0
Donor F	Clindamycin	24	17666	0	15	17	18	0	0	0	0	0	0	3081	3751	0	214	0	0	0	1160	0	0	0	0	602	0	0	184	0	0	0	0	0	0	3	0	6251	0	0	0	0	0	0	0	0	0	72	0
Donor F	Clindamycin	26	13420	0	59	0	4	162	0	21	5168	0	153	146	0	0	8975	0	0	0	0	0	7799	0	0	415	5	6073	0	0	0	0	0	0	0	0	0	982	0	0	30	0	0	0	0	0	0	0	0
Donor F	Clindamycin	16	0	28201	0	351	127	0	24	261	66	0	0	0	92	0	0	0	0	0	0	56	0	998	0	26	0	0	0	0	0	0	60	0	0	0	14	0	0	0	0	21	0	0	0	549	0	0	0
Donor F	Clindamycin	19	0	31799	0	593	743	0	170	188	0	0	0	8	70	0	0	0	0	0	0	28	0	488	0	28	0	4	0	0	182	0	67	0	0	11	21	0	0	0	0	29	0	0	0	456	0	0	0
Donor F	Clindamycin	28	5194	0	61	0	0	2970	0	11	1733	0	1454	134	0	0	3615	0	0	0	0	0	1429	0	0	291	282	12626	110	0	0	0	0	0	0	0	0	944	0	0	288	0	0	0	0	0	0	47	0
Donor F	Clindamycin	33	8621	0	62	0	10906	2088	0	5	1194	0	763	0	79	0	140	0	0	0	0	0	746	0	0	985	24	751	3086	0	0	0	0	0	0	226	0	87	0	0	705	0	0	0	0	0	0	1651	0
Donor G	Clindamycin	21	3909	1152	414	2230	922	0	4643	0	0	221	0	12	0	309	1663	315	38	1502	0	135	22	123	0	426	0	13	0	0	0	0	0	0	0	41	12	0	0	0	0	0	0	0	0	2866	0	1	0
Donor G	Clindamycin	24	14804	0	14	0	32	0	0	73	6960	0	0	1857	0	0	9542	0	0	0	0	0	9956	0	0	574	0	3839	0	0	0	0	0	0	0	0	0	21	0	0	0	17	0	0	0	15	0	0	0
Donor G	Clindamycin	26	77	0	76	12	2	0	731	0	241	4146	0	8886	24	5558	0	5635	15905	0	0	0	332	0	0	181	0	117	0	0	0	0	0	0	0	0	0	0	0	0	0	0	0	0	0	5	0	0	0
Donor G	Clindamycin	16	18	40206	0	4650	1494	0	23	0	0	0	0	23	181	0	0	0	0	1099	62	166	0	369	0	23	0	0	0	0	0	14	126	0	0	0	0	0	0	0	0	0	0	0	0	1503	0	0	0
Donor G	Clindamycin	19	3	39183	0	4241	986	0	89	0	0	0	0	12	56	0	0	0	0	527	0	70	0	326	0	15	7	0	0	0	0	0	105	0	0	11	0	0	0	0	0	0	0	0	0	929	0	0	0
Donor G	Clindamycin	28	22	0	37	4	0	0	100	0	515	6777	0	30311	8	8481	0	8878	5561	0	0	0	639	0	0	189	0	56	36	0	0	17	0	0	0	0	0	0	0	0	0	0	0	0	0	0	0	27	0
Donor G	Clindamycin	33	199	0	40	0	459	0	274	8988	214	2215	0	11716	0	3007	31	3067	1939	0	47	0	308	0	0	1672	0	0	349	0	0	86	0	0	0	47	0	38	0	0	0	0	0	0	0	0	0	186	0
Donor H	Clindamycin	21	0	10	22	55	16	0	4189	0	0	1963	0	421	0	2583	16	2529	36992	24	0	0	39	0	0	404	0	190	0	0	0	0	0	0	0	0	0	0	0	0	0	0	0	0	0	7	0	0	0
Donor H	Clindamycin	24	18141	0	27	0	6	0	15942	117	845	12	0	389	12	17	619	28	4860	0	0	0	1363	0	0	328	0	16	0	0	0	0	0	0	0	42	0	0	0	0	0	0	0	0	27	0	0	0	0
Donor H	Clindamycin	26	10721	0	69	0	0	2	587	18	4190	0	59	356	23	10	0	0	2309	0	0	0	5621	0	0	119	0	46	0	0	0	0	0	0	0	62	0	0	0	0	0	0	0	0	0	0	0	0	0
Donor H	Clindamycin	16	0	25731	0	723	1089	0	279	691	128	0	0	0	0	0	0	0	24	660	0	57	0	811	0	9	52	21	76	0	0	0	73	0	0	0	83	0	0	0	12	78	0	0	471	140	385	120	0
Donor H	Clindamycin	19	0	29114	0	773	903	0	7	764	0	0	0	0	92	0	0	0	0	878	28	52	0	720	0	20	0	17	32	0	0	0	97	0	0	9	53	0	0	0	0	78	0	0	388	283	385	53	0
Donor H	Clindamycin	28	17812	0	76	0	0	5	1495	9	5970	27	73	1168	13	61	293	43	2526	0	0	0	7860	0	0	133	0	1276	9	0	0	0	0	0	0	549	0	0	0	0	0	0	0	0	0	0	0	0	0
Donor H	Clindamycin	33	6750	0	59	0	0	200	58	3581	976	1815	41	9064	14	2447	0	2282	2476	0	0	0	1191	0	0	347	0	22	2232	0	0	116	0	0	0	208	0	120	0	0	0	0	0	0	0	0	0	1078	0
Donor I	Clindamycin	21	7072	386	893	988	1506	0	13	8931	18	0	0	0	0	0	0	0	35	890	0	253	0	313	0	802	0	0	314	0	0	0	0	0	0	0	177	0	0	0	68	128	0	0	2150	3029	1446	611	0
Donor I	Clindamycin	24	33588	0	97	51	43	0	263	149	0	199	0	184	287	0	1940	632	0	62	7	9	0	12	311	1118	0	0	0	0	0	0	0	0	0	0	2	0	0	0	12	5	0	0	36	0	25	0	0
Donor I	Clindamycin	26	33594	0	302	0	3	0	41	0	0	116	0	340	8568	0	400	345	0	9	577	0	0	0	10050	595	0	0	0	0	0	0	0	0	0	0	0	0	0	0	38	0	0	0	0	0	0	0	0
Donor I	Clindamycin	16	8	41490	0	79	2573	0	274	776	0	0	0	0	154	0	0	0	0	1131	6	19	0	1346	201	14	856	0	27	0	0	0	142	0	0	0	9	0	0	0	0	10	0	0	1346	0	28	29	0
Donor I	Clindamycin	19	0	19427	0	566	1517	0	132	291	0	0	0	0	61	0	0	0	0	1265	2	13	0	2133	78	27	693	0	18	20	0	23	151	0	0	0	17	0	0	0	0	34	0	0	198	0	142	0	0
Donor I	Clindamycin	28	30111	0	350	0	7	0	48	31	0	238	0	607	11914	0	250	612	0	8	933	0	0	0	14172	661	0	0	0	0	0	0	0	0	0	0	0	0	0	0	343	7	0	0	0	0	0	0	0
Donor I	Clindamycin	33	1822	0	121	0	59	0	52	99	0	3422	0	4086	1697	2709	0	7999	0	0	82	0	0	0	1981	799	0	24	50	0	0	0	0	0	0	5	0	0	0	0	2141	0	0	0	0	0	0	31	0
Donor J	Clindamycin	21	8295	60	735	684	1653	0	15	2550	0	0	0	0	0	0	0	0	0	1615	0	35	0	485	37	649	8	0	102	99	0	165	0	0	0	0	50	0	0	0	10	104	0	0	1078	12	167	180	0
Donor J	Clindamycin	24	0	0	17	0	8	0	266	10352	0	0	0	153	0	0	0	0	0	0	0	2	0	0	0	160	1869	0	0	0	0	0	0	0	0	111	0	0	0	0	0	67	0	1780	0	0	0	0	0
Donor J	Clindamycin	26	16	4	533	0	7	0	1971	25560	0	0	0	88	0	0	0	0	0	16	15	0	0	0	0	626	1359	0	0	521	0	0	0	0	0	753	0	0	0	0	0	44	0	4762	0	0	0	0	0
Donor J	Clindamycin	16	0	27757	0	2277	2558	0	36	0	65	0	0	19	0	0	0	0	0	1854	0	150	29	439	27	26	235	0	0	0	0	0	95	0	0	71	19	0	0	0	0	0	0	203	0	120	0	0	0
Donor J	Clindamycin	19	0	20064	0	1677	1762	0	278	0	33	0	0	12	33	0	0	0	0	836	0	27	0	420	29	23	97	0	0	0	0	0	57	0	0	33	6	0	0	0	0	0	0	212	0	52	0	0	0
Donor J	Clindamycin	28	16	0	354	0	3	0	47	26053	0	72	0	156	1	108	0	100	87	0	92	0	0	0	8	685	3009	0	0	10175	0	0	0	0	0	818	0	0	0	0	0	33	0	6079	0	0	0	0	0
Donor J	Clindamycin	33	26	0	50	118	0	0	151	14575	0	2050	0	290	30	2767	0	2881	386	0	373	0	62	0	59	269	2181	0	0	108	0	0	0	0	0	213	99	760	0	0	0	65	0	2854	0	0	0	0	0
[truncated: 401 more columns]

## Sheet: Metagenomic Taxonomy
Kingdom	Phylum	Class	Order	Family	Genus	Species	ASV
Bacteria	Proteobacteria	Gammaproteobacteria	Enterobacterales	Enterobacteriaceae	Escherichia-Shigella	G_Escherichia-Shigella	ASV1
Bacteria	Firmicutes	Negativicutes	Veillonellales-Selenomonadales	Selenomonadaceae	Megamonas	funiformis	ASV2
Bacteria	Firmicutes	Bacilli	Bacillales	Planococcaceae	Lysinibacillus	G_Lysinibacillus	ASV3
Bacteria	Actinobacteriota	Actinobacteria	Bifidobacteriales	Bifidobacteriaceae	Bifidobacterium	adolescentis/faecale/stercoris	ASV4
Bacteria	Firmicutes	Clostridia	Lachnospirales	Lachnospiraceae	F_Lachnospiraceae	F_Lachnospiraceae	ASV5
Bacteria	Bacteroidota	Bacteroidia	Bacteroidales	Bacteroidaceae	Bacteroides	ovatus	ASV6
Bacteria	Bacteroidota	Bacteroidia	Bacteroidales	Bacteroidaceae	Bacteroides	dorei/vulgatus	ASV7
Bacteria	Actinobacteriota	Actinobacteria	Bifidobacteriales	Bifidobacteriaceae	Bifidobacterium	longum	ASV8
Bacteria	Bacteroidota	Bacteroidia	Bacteroidales	Bacteroidaceae	Bacteroides	fragilis/xylanisolvens	ASV9
Bacteria	Proteobacteria	Gammaproteobacteria	Enterobacterales	Enterobacteriaceae	Klebsiella	G_Klebsiella	ASV10
Bacteria	Bacteroidota	Bacteroidia	Bacteroidales	Bacteroidaceae	Bacteroides	G_Bacteroides	ASV11
Bacteria	Bacteroidota	Bacteroidia	Bacteroidales	Bacteroidaceae	Bacteroides	thetaiotaomicron	ASV12
Bacteria	Bacteroidota	Bacteroidia	Bacteroidales	Bacteroidaceae	Bacteroides	G_Bacteroides	ASV13
Bacteria	Proteobacteria	Gammaproteobacteria	Enterobacterales	Enterobacteriaceae	Klebsiella	G_Klebsiella	ASV14
Bacteria	Proteobacteria	Gammaproteobacteria	Enterobacterales	Enterobacteriaceae	Escherichia-Shigella	G_Escherichia-Shigella	ASV15
Bacteria	Proteobacteria	Gammaproteobacteria	Enterobacterales	Enterobacteriaceae	Klebsiella	G_Klebsiella	ASV16
Bacteria	Bacteroidota	Bacteroidia	Bacteroidales	Bacteroidaceae	Bacteroides	ovatus	ASV17
Bacteria	Firmicutes	Negativicutes	Acidaminococcales	Acidaminococcaceae	Acidaminococcus	intestini	ASV18
Bacteria	Bacteroidota	Bacteroidia	Bacteroidales	Bacteroidaceae	Bacteroides	fragilis/ovatus	ASV19
Bacteria	Firmicutes	Negativicutes	Acidaminococcales	Acidaminococcaceae	Phascolarctobacterium	faecium	ASV20
Bacteria	Bacteroidota	Bacteroidia	Bacteroidales	Bacteroidaceae	Bacteroides	ovatus/xylanisolvens	ASV21
Bacteria	Firmicutes	Clostridia	Lachnospirales	Lachnospiraceae	F_Lachnospiraceae	F_Lachnospiraceae	ASV22
Bacteria	Bacteroidota	Bacteroidia	Bacteroidales	Bacteroidaceae	Bacteroides	fragilis/ovatus	ASV23
Bacteria	Firmicutes	Bacilli	Lactobacillales	Enterococcaceae	Enterococcus	G_Enterococcus	ASV24
Bacteria	Bacteroidota	Bacteroidia	Bacteroidales	Bacteroidaceae	Bacteroides	fragilis	ASV25
Bacteria	Bacteroidota	Bacteroidia	Bacteroidales	Bacteroidaceae	Bacteroides	eggerthii	ASV26
Bacteria	Bacteroidota	Bacteroidia	Bacteroidales	Tannerellaceae	Parabacteroides	distasonis	ASV27
Bacteria	Bacteroidota	Bacteroidia	Bacteroidales	Bacteroidaceae	Bacteroides	G_Bacteroides	ASV28
Bacteria	Firmicutes	Clostridia	Lachnospirales	Lachnospiraceae	F_Lachnospiraceae	F_Lachnospiraceae	ASV29
Bacteria	Bacteroidota	Bacteroidia	Bacteroidales	Bacteroidaceae	Bacteroides	G_Bacteroides	ASV30
Bacteria	Firmicutes	Clostridia	Lachnospirales	Lachnospiraceae	Agathobacter	G_Agathobacter	ASV31
Bacteria	Proteobacteria	Gammaproteobacteria	Enterobacterales	Enterobacteriaceae	Escherichia-Shigella	G_Escherichia-Shigella	ASV32
Bacteria	Proteobacteria	Gammaproteobacteria	Enterobacterales	Enterobacteriaceae	Enterobacter	G_Enterobacter	ASV33
Bacteria	Bacteroidota	Bacteroidia	Bacteroidales	Bacteroidaceae	Bacteroides	uniformis	ASV34
Bacteria	Actinobacteriota	Actinobacteria	Bifidobacteriales	Bifidobacteriaceae	Bifidobacterium	G_Bifidobacterium	ASV35
Bacteria	Bacteroidota	Bacteroidia	Bacteroidales	Bacteroidaceae	Bacteroides	vulgatus	ASV36
Bacteria	Firmicutes	Bacilli	Bacillales	Planococcaceae	Lysinibacillus	G_Lysinibacillus	ASV37
Bacteria	Firmicutes	Bacilli	Lactobacillales	Lactobacillaceae	Pediococcus	acidilactici	ASV38
Bacteria	Bacteroidota	Bacteroidia	Bacteroidales	Tannerellaceae	Parabacteroides	distasonis	ASV39
Bacteria	Actinobacteriota	Actinobacteria	Bifidobacteriales	Bifidobacteriaceae	Bifidobacterium	G_Bifidobacterium	ASV40
Bacteria	Firmicutes	Bacilli	Lactobacillales	Lactobacillaceae	Pediococcus	G_Pediococcus	ASV41
Bacteria	Bacteroidota	Bacteroidia	Bacteroidales	Prevotellaceae	F_Prevotellaceae	F_Prevotellaceae	ASV42
Bacteria	Actinobacteriota	Actinobacteria	Bifidobacteriales	Bifidobacteriaceae	Bifidobacterium	catenulatum/kashiwanohense/pseudocatenulatum	ASV43
Bacteria	Bacteroidota	Bacteroidia	Bacteroidales	Bacteroidaceae	Bacteroides	massiliensis	ASV44
Bacteria	Firmicutes	Negativicutes	Veillonellales-Selenomonadales	Veillonellaceae	Anaeroglobus	G_Anaeroglobus	ASV45
Bacteria	Bacteroidota	Bacteroidia	Bacteroidales	Tannerellaceae	Parabacteroides	G_Parabacteroides	ASV46
Bacteria	Firmicutes	Clostridia	Lachnospirales	Lachnospiraceae	F_Lachnospiraceae	F_Lachnospiraceae	ASV47
Bacteria	Bacteroidota	Bacteroidia	Bacteroidales	Bacteroidaceae	Bacteroides	fragilis/ovatus	ASV48
Bacteria	Firmicutes	Clostridia	Clostridiales	Clostridiaceae	Clostridium sensu stricto 1	tertium	ASV49
Bacteria	Bacteroidota	Bacteroidia	Bacteroidales	Bacteroidaceae	Bacteroides	thetaiotaomicron	ASV50
Bacteria	Bacteroidota	Bacteroidia	Bacteroidales	Prevotellaceae	F_Prevotellaceae	F_Prevotellaceae	ASV51
Bacteria	Firmicutes	Clostridia	Lachnospirales	Lachnospiraceae	F_Lachnospiraceae	F_Lachnospiraceae	ASV52
Bacteria	Firmicutes	Bacilli	Bacillales	Bacillaceae	Bacillus	G_Bacillus	ASV53
Bacteria	Firmicutes	Bacilli	Lactobacillales	Lactobacillaceae	HT002	G_HT002	ASV54
Bacteria	Firmicutes	Clostridia	Lachnospirales	Lachnospiraceae	F_Lachnospiraceae	F_Lachnospiraceae	ASV55
Bacteria	Firmicutes	Bacilli	Lactobacillales	Lactobacillaceae	Levilactobacillus	G_Levilactobacillus	ASV56
Bacteria	Firmicutes	Clostridia	Lachnospirales	Lachnospiraceae	Blautia	obeum/wexlerae	ASV57
Bacteria	Proteobacteria	Gammaproteobacteria	Enterobacterales	Enterobacteriaceae	Escherichia-Shigella	G_Escherichia-Shigella	ASV58
Bacteria	Actinobacteriota	Actinobacteria	Bifidobacteriales	Bifidobacteriaceae	Bifidobacterium	bifidum	ASV59
Bacteria	Bacteroidota	Bacteroidia	Bacteroidales	Prevotellaceae	F_Prevotellaceae	F_Prevotellaceae	ASV60
Bacteria	Proteobacteria	Gammaproteobacteria	Enterobacterales	Enterobacteriaceae	Escherichia-Shigella	G_Escherichia-Shigella	ASV61
Bacteria	Firmicutes	Bacilli	Lactobacillales	Listeriaceae	Brochothrix	thermosphacta	ASV62
Bacteria	Bacteroidota	Bacteroidia	Bacteroidales	Bacteroidaceae	Bacteroides	ovatus	ASV63
Bacteria	Bacteroidota	Bacteroidia	Bacteroidales	Bacteroidaceae	Bacteroides	stercoris	ASV64
Bacteria	Firmicutes	Bacilli	Lactobacillales	Aerococcaceae	Aerococcus	urinaeequi/viridans	ASV65
Bacteria	Bacteroidota	Bacteroidia	Bacteroidales	Bacteroidaceae	Bacteroides	G_Bacteroides	ASV66
Bacteria	Firmicutes	Bacilli	Lactobacillales	Lactobacillaceae	HT002	G_HT002	ASV67
Bacteria	Firmicutes	Bacilli	Bacillales	Planococcaceae	Lysinibacillus	G_Lysinibacillus	ASV68
Bacteria	Firmicutes	Bacilli	Lactobacillales	Lactobacillaceae	Pediococcus	acidilactici/claussenii/pentosaceus	ASV69
Bacteria	Firmicutes	Clostridia	Lachnospirales	Lachnospiraceae	Tyzzerella	G_Tyzzerella	ASV70
Bacteria	Proteobacteria	Gammaproteobacteria	Enterobacterales	Enterobacteriaceae	Escherichia-Shigella	G_Escherichia-Shigella	ASV71
Bacteria	Bacteroidota	Bacteroidia	Bacteroidales	Bacteroidaceae	Bacteroides	clarus	ASV72
Bacteria	Bacteroidota	Bacteroidia	Bacteroidales	Tannerellaceae	Parabacteroides	G_Parabacteroides	ASV73
Bacteria	Firmicutes	Negativicutes	Veillonellales-Selenomonadales	Veillonellaceae	Anaeroglobus	G_Anaeroglobus	ASV74
Bacteria	Firmicutes	Clostridia	Lachnospirales	Lachnospiraceae	F_Lachnospiraceae	F_Lachnospiraceae	ASV75
Bacteria	Firmicutes	Clostridia	Lachnospirales	Lachnospiraceae	F_Lachnospiraceae	edouardi	ASV76
Bacteria	Bacteroidota	Bacteroidia	Bacteroidales	Prevotellaceae	F_Prevotellaceae	F_Prevotellaceae	ASV77
Bacteria	Firmicutes	Clostridia	Lachnospirales	Lachnospiraceae	Roseburia	G_Roseburia	ASV78
Bacteria	Proteobacteria	Gammaproteobacteria	Enterobacterales	Enterobacteriaceae	F_Enterobacteriaceae	F_Enterobacteriaceae	ASV79
Bacteria	Firmicutes	Negativicutes	Veillonellales-Selenomonadales	Veillonellaceae	Veillonella	dispar/parvula	ASV80
Bacteria	Actinobacteriota	Coriobacteriia	Coriobacteriales	Coriobacteriaceae	Collinsella	aerofaciens	ASV81
Bacteria	Proteobacteria	Gammaproteobacteria	Enterobacterales	Enterobacteriaceae	Klebsiella	G_Klebsiella	ASV82
Bacteria	Bacteroidota	Bacteroidia	Bacteroidales	Tannerellaceae	Parabacteroides	G_Parabacteroides	ASV83
Bacteria	Desulfobacterota	Desulfovibrionia	Desulfovibrionales	Desulfovibrionaceae	Bilophila	wadsworthia	ASV84
Bacteria	Proteobacteria	Gammaproteobacteria	Burkholderiales	Sutterellaceae	Sutterella	wadsworthensis	ASV85
Bacteria	Bacteroidota	Bacteroidia	Bacteroidales	Bacteroidaceae	Bacteroides	massiliensis	ASV86
Bacteria	Bacteroidota	Bacteroidia	Bacteroidales	Bacteroidaceae	Bacteroides	eggerthii	ASV87
Bacteria	Actinobacteriota	Actinobacteria	Bifidobacteriales	Bifidobacteriaceae	Bifidobacterium	longum	ASV88
Bacteria	Proteobacteria	Gammaproteobacteria	Enterobacterales	Enterobacteriaceae	F_Enterobacteriaceae	F_Enterobacteriaceae	ASV89
Bacteria	Firmicutes	Clostridia	Lachnospirales	Lachnospiraceae	[Eubacterium] eligens group	G_[Eubacterium] eligens group	ASV90
Bacteria	Firmicutes	Clostridia	Lachnospirales	Lachnospiraceae	Agathobacter	G_Agathobacter	ASV91
Bacteria	Bacteroidota	Bacteroidia	Bacteroidales	Tannerellaceae	Parabacteroides	distasonis	ASV92
Bacteria	Bacteroidota	Bacteroidia	Bacteroidales	Tannerellaceae	Parabacteroides	distasonis	ASV93
Bacteria	Firmicutes	Clostridia	Lachnospirales	Lachnospiraceae	Lachnospiraceae ND3007 group	G_Lachnospiraceae ND3007 group	ASV94
Bacteria	Bacteroidota	Bacteroidia	Bacteroidales	Tannerellaceae	Parabacteroides	G_Parabacteroides	ASV95
Bacteria	Bacteroidota	Bacteroidia	Bacteroidales	Prevotellaceae	F_Prevotellaceae	F_Prevotellaceae	ASV96
Bacteria	Bacteroidota	Bacteroidia	Bacteroidales	Prevotellaceae	Paraprevotella	G_Paraprevotella	ASV97
Bacteria	Firmicutes	Bacilli	Lactobacillales	Lactobacillaceae	HT002	G_HT002	ASV98
Bacteria	Firmicutes	Negativicutes	Veillonellales-Selenomonadales	Veillonellaceae	Dialister	G_Dialister	ASV99
Bacteria	Firmicutes	Clostridia	Lachnospirales	Lachnospiraceae	[Eubacterium] hallii group	G_[Eubacterium] hallii group	ASV100
Bacteria	Firmicutes	Negativicutes	Veillonellales-Selenomonadales	Veillonellaceae	Dialister	G_Dialister	ASV101
Bacteria	Bacteroidota	Bacteroidia	Bacteroidales	Bacteroidaceae	Bacteroides	G_Bacteroides	ASV102
Bacteria	Firmicutes	Negativicutes	Veillonellales-Selenomonadales	Veillonellaceae	Dialister	invisus	ASV103
Bacteria	Proteobacteria	Gammaproteobacteria	Enterobacterales	Enterobacteriaceae	Klebsiella	pneumoniae/quasivariicola/variicola	ASV104
Bacteria	Bacteroidota	Bacteroidia	Bacteroidales	Prevotellaceae	Paraprevotella	xylaniphila	ASV105
Bacteria	Bacteroidota	Bacteroidia	Bacteroidales	Tannerellaceae	Parabacteroides	merdae	ASV106
Bacteria	Proteobacteria	Gammaproteobacteria	Enterobacterales	Enterobacteriaceae	Citrobacter	G_Citrobacter	ASV107
Bacteria	Firmicutes	Clostridia	Lachnospirales	Lachnospiraceae	Fusicatenibacter	saccharivorans	ASV108
Bacteria	Proteobacteria	Gammaproteobacteria	Enterobacterales	Enterobacteriaceae	F_Enterobacteriaceae	F_Enterobacteriaceae	ASV109
Bacteria	Bacteroidota	Bacteroidia	Bacteroidales	Bacteroidaceae	Bacteroides	dorei/fragilis	ASV110
Bacteria	Bacteroidota	Bacteroidia	Bacteroidales	Prevotellaceae	F_Prevotellaceae	F_Prevotellaceae	ASV111
Bacteria	Bacteroidota	Bacteroidia	Bacteroidales	Tannerellaceae	Parabacteroides	distasonis	ASV112
Bacteria	Firmicutes	Clostridia	Lachnospirales	Lachnospiraceae	Tyzzerella	G_Tyzzerella	ASV113
Bacteria	Firmicutes	Clostridia	Lachnospirales	Lachnospiraceae	F_Lachnospiraceae	F_Lachnospiraceae	ASV114
Bacteria	Bacteroidota	Bacteroidia	Bacteroidales	Bacteroidaceae	Bacteroides	G_Bacteroides	ASV115
Bacteria	Firmicutes	Negativicutes	Veillonellales-Selenomonadales	Veillonellaceae	Veillonella	G_Veillonella	ASV116
Bacteria	Firmicutes	Bacilli	Bacillales	Planococcaceae	Lysinibacillus	G_Lysinibacillus	ASV117
Bacteria	Proteobacteria	Gammaproteobacteria	Enterobacterales	Enterobacteriaceae	Citrobacter	braakii/freundii/koseri	ASV118
Bacteria	Firmicutes	Negativicutes	Veillonellales-Selenomonadales	Veillonellaceae	Anaeroglobus	geminatus	ASV119
Bacteria	Firmicutes	Clostridia	Lachnospirales	Lachnospiraceae	[Eubacterium] hallii group	G_[Eubacterium] hallii group	ASV120
Bacteria	Firmicutes	Clostridia	Lachnospirales	Lachnospiraceae	[Eubacterium] hallii group	G_[Eubacterium] hallii group	ASV121
Bacteria	Bacteroidota	Bacteroidia	Bacteroidales	Prevotellaceae	Paraprevotella	G_Paraprevotella	ASV122
Bacteria	Firmicutes	Negativicutes	Veillonellales-Selenomonadales	Veillonellaceae	Anaeroglobus	G_Anaeroglobus	ASV123
Bacteria	Proteobacteria	Gammaproteobacteria	Burkholderiales	Sutterellaceae	Sutterella	wadsworthensis	ASV124
Bacteria	Firmicutes	Bacilli	Lactobacillales	Lactobacillaceae	Lactobacillus	delbrueckii	ASV125
Bacteria	Firmicutes	Negativicutes	Veillonellales-Selenomonadales	Veillonellaceae	Anaeroglobus	G_Anaeroglobus	ASV126
Bacteria	Firmicutes	Negativicutes	Veillonellales-Selenomonadales	Veillonellaceae	Veillonella	ratti/seminalis	ASV127
Bacteria	Firmicutes	Clostridia	Lachnospirales	Lachnospiraceae	F_Lachnospiraceae	F_Lachnospiraceae	ASV128
Bacteria	Firmicutes	Negativicutes	Veillonellales-Selenomonadales	Selenomonadaceae	Selenomonas	G_Selenomonas	ASV129
Bacteria	Proteobacteria	Gammaproteobacteria	Enterobacterales	Enterobacteriaceae	Klebsiella	G_Klebsiella	ASV130
Bacteria	Firmicutes	Bacilli	Lactobacillales	Aerococcaceae	Aerococcus	G_Aerococcus	ASV131
Bacteria	Firmicutes	Clostridia	Lachnospirales	Lachnospiraceae	F_Lachnospiraceae	urinimassiliense	ASV132
Bacteria	Actinobacteriota	Actinobacteria	Micrococcales	Cellulomonadaceae	Oerskovia	jenensis/paurometabola/turbata	ASV133
Bacteria	Firmicutes	Clostridia	Clostridiales	Clostridiaceae	Clostridium sensu stricto 1	G_Clostridium sensu stricto 1	ASV134
Bacteria	Proteobacteria	Gammaproteobacteria	Enterobacterales	Enterobacteriaceae	Citrobacter	G_Citrobacter	ASV135
Bacteria	Firmicutes	Negativicutes	Veillonellales-Selenomonadales	Selenomonadaceae	Megamonas	G_Megamonas	ASV136
Bacteria	Firmicutes	Bacilli	Bacillales	Bacillaceae	Bacillus	G_Bacillus	ASV137
Bacteria	Firmicutes	Negativicutes	Veillonellales-Selenomonadales	Veillonellaceae	Megasphaera	micronuciformis	ASV138
Bacteria	Firmicutes	Bacilli	Lactobacillales	Lactobacillaceae	Lactobacillus	delbrueckii	ASV139
Bacteria	Bacteroidota	Bacteroidia	Bacteroidales	Bacteroidaceae	Bacteroides	G_Bacteroides	ASV140
Bacteria	Proteobacteria	Gammaproteobacteria	Enterobacterales	Enterobacteriaceae	F_Enterobacteriaceae	F_Enterobacteriaceae	ASV141
Bacteria	Proteobacteria	Gammaproteobacteria	Enterobacterales	Enterobacteriaceae	F_Enterobacteriaceae	F_Enterobacteriaceae	ASV142
Bacteria	Bacteroidota	Bacteroidia	Bacteroidales	Prevotellaceae	Prevotella_9	G_Prevotella_9	ASV143
Bacteria	Firmicutes	Clostridia	Lachnospirales	Lachnospiraceae	[Eubacterium] eligens group	G_[Eubacterium] eligens group	ASV144
Bacteria	Firmicutes	Bacilli	Lactobacillales	Listeriaceae	Brochothrix	G_Brochothrix	ASV145
Bacteria	Bacteroidota	Bacteroidia	Bacteroidales	Bacteroidaceae	Bacteroides	G_Bacteroides	ASV146
Bacteria	Firmicutes	Clostridia	Lachnospirales	Lachnospiraceae	Blautia	massiliensis	ASV147
Bacteria	Actinobacteriota	Actinobacteria	Bifidobacteriales	Bifidobacteriaceae	Bifidobacterium	G_Bifidobacterium	ASV148
Bacteria	Firmicutes	Clostridia	Peptostreptococcales-Tissierellales	Peptostreptococcaceae	Clostridioides	mangenotii	ASV149
Bacteria	Firmicutes	Clostridia	Lachnospirales	Lachnospiraceae	F_Lachnospiraceae	F_Lachnospiraceae	ASV150
Bacteria	Bacteroidota	Bacteroidia	Bacteroidales	Bacteroidaceae	Bacteroides	G_Bacteroides	ASV151
Bacteria	Firmicutes	Clostridia	Lachnospirales	Lachnospiraceae	F_Lachnospiraceae	F_Lachnospiraceae	ASV152
Bacteria	Firmicutes	Bacilli	Lactobacillales	Listeriaceae	Brochothrix	thermosphacta	ASV153
Bacteria	Proteobacteria	Gammaproteobacteria	Enterobacterales	Enterobacteriaceae	Citrobacter	G_Citrobacter	ASV154
Bacteria	Bacteroidota	Bacteroidia	Bacteroidales	Rikenellaceae	Alistipes	finegoldii/onderdonkii	ASV155
Bacteria	Firmicutes	Clostridia	Clostridiales	Clostridiaceae	Clostridium sensu stricto 13	subterminale	ASV156
Bacteria	Bacteroidota	Bacteroidia	Bacteroidales	Tannerellaceae	Parabacteroides	G_Parabacteroides	ASV157
Bacteria	Firmicutes	Negativicutes	Veillonellales-Selenomonadales	Veillonellaceae	Megasphaera	G_Megasphaera	ASV158
Bacteria	Bacteroidota	Bacteroidia	Bacteroidales	Prevotellaceae	Prevotella_9	G_Prevotella_9	ASV159
Bacteria	Firmicutes	Negativicutes	Veillonellales-Selenomonadales	Veillonellaceae	Megasphaera	G_Megasphaera	ASV160
Bacteria	Firmicutes	Clostridia	Lachnospirales	Lachnospiraceae	F_Lachnospiraceae	F_Lachnospiraceae	ASV161
Bacteria	Firmicutes	Negativicutes	Veillonellales-Selenomonadales	Veillonellaceae	Megasphaera	micronuciformis	ASV162
Bacteria	Proteobacteria	Gammaproteobacteria	Enterobacterales	Enterobacteriaceae	Citrobacter	G_Citrobacter	ASV163
Bacteria	Proteobacteria	Gammaproteobacteria	Enterobacterales	Enterobacteriaceae	Citrobacter	freundii	ASV164
Bacteria	Firmicutes	Clostridia	Lachnospirales	Lachnospiraceae	F_Lachnospiraceae	F_Lachnospiraceae	ASV165
Bacteria	Firmicutes	Bacilli	Bacillales	Bacillaceae	Bacillus	G_Bacillus	ASV166
Bacteria	Bacteroidota	Bacteroidia	Bacteroidales	Bacteroidaceae	Bacteroides	uniformis	ASV167
Bacteria	Firmicutes	Negativicutes	Veillonellales-Selenomonadales	Selenomonadaceae	Centipeda	G_Centipeda	ASV168
Bacteria	Synergistota	Synergistia	Synergistales	Synergistaceae	Cloacibacillus	evryensis	ASV169
Bacteria	Firmicutes	Negativicutes	Veillonellales-Selenomonadales	Veillonellaceae	Veillonella	parvula	ASV170
Bacteria	Firmicutes	Clostridia	Lachnospirales	Lachnospiraceae	Agathobacter	G_Agathobacter	ASV171
Bacteria	Firmicutes	Negativicutes	Veillonellales-Selenomonadales	Veillonellaceae	Veillonella	G_Veillonella	ASV172
Bacteria	Bacteroidota	Bacteroidia	Bacteroidales	Bacteroidaceae	Bacteroides	G_Bacteroides	ASV173
Bacteria	Firmicutes	Negativicutes	Veillonellales-Selenomonadales	Veillonellaceae	Anaeroglobus	G_Anaeroglobus	ASV174
Bacteria	Proteobacteria	Gammaproteobacteria	Burkholderiales	Sutterellaceae	Sutterella	G_Sutterella	ASV175
Bacteria	Proteobacteria	Gammaproteobacteria	Enterobacterales	Enterobacteriaceae	Citrobacter	braakii/freundii/werkmanii	ASV176
Bacteria	Firmicutes	Negativicutes	Acidaminococcales	Acidaminococcaceae	Acidaminococcus	G_Acidaminococcus	ASV177
Bacteria	Firmicutes	Clostridia	Lachnospirales	Lachnospiraceae	[Ruminococcus] torques group	G_[Ruminococcus] torques group	ASV178
Bacteria	Bacteroidota	Bacteroidia	Bacteroidales	Bacteroidaceae	Bacteroides	vulgatus	ASV179
Bacteria	Firmicutes	Negativicutes	Veillonellales-Selenomonadales	Veillonellaceae	Dialister	G_Dialister	ASV180
Bacteria	Desulfobacterota	Desulfovibrionia	Desulfovibrionales	Desulfovibrionaceae	Bilophila	wadsworthia	ASV181
Bacteria	Firmicutes	Clostridia	Lachnospirales	Lachnospiraceae	Blautia	G_Blautia	ASV182
Bacteria	Firmicutes	Clostridia	Lachnospirales	Lachnospiraceae	[Eubacterium] eligens group	G_[Eubacterium] eligens group	ASV183
Bacteria	Bacteroidota	Bacteroidia	Bacteroidales	Prevotellaceae	Prevotella_9	G_Prevotella_9	ASV184
Bacteria	Bacteroidota	Bacteroidia	Bacteroidales	Tannerellaceae	Parabacteroides	G_Parabacteroides	ASV185
Bacteria	Desulfobacterota	Desulfovibrionia	Desulfovibrionales	Desulfovibrionaceae	Bilophila	G_Bilophila	ASV186
Bacteria	Firmicutes	Clostridia	Lachnospirales	Lachnospiraceae	Agathobacter	G_Agathobacter	ASV187
Bacteria	Firmicutes	Clostridia	Lachnospirales	Lachnospiraceae	Lachnospiraceae ND3007 group	G_Lachnospiraceae ND3007 group	ASV188
Bacteria	Firmicutes	Negativicutes	Veillonellales-Selenomonadales	Veillonellaceae	Megasphaera	G_Megasphaera	ASV189
Bacteria	Proteobacteria	Gammaproteobacteria	Enterobacterales	Enterobacteriaceae	Enterobacter	G_Enterobacter	ASV190
Bacteria	Firmicutes	Clostridia	Lachnospirales	Lachnospiraceae	F_Lachnospiraceae	F_Lachnospiraceae	ASV191
Bacteria	Firmicutes	Clostridia	Lachnospirales	Lachnospiraceae	Roseburia	G_Roseburia	ASV192
Bacteria	Campylobacterota	Campylobacteria	Campylobacterales	Campylobacteraceae	Campylobacter	gracilis	ASV193
Bacteria	Bacteroidota	Bacteroidia	Bacteroidales	Tannerellaceae	Parabacteroides	G_Parabacteroides	ASV194
Bacteria	Desulfobacterota	Desulfovibrionia	Desulfovibrionales	Desulfovibrionaceae	Desulfovibrio	G_Desulfovibrio	ASV195
Bacteria	Bacteroidota	Bacteroidia	Bacteroidales	Prevotellaceae	Paraprevotella	G_Paraprevotella	ASV196
Bacteria	Firmicutes	Bacilli	Bacillales	Planococcaceae	Lysinibacillus	G_Lysinibacillus	ASV197
Bacteria	Firmicutes	Bacilli	Lactobacillales	Streptococcaceae	Streptococcus	G_Streptococcus	ASV198
Bacteria	Firmicutes	Clostridia	Peptostreptococcales-Tissierellales	Peptostreptococcaceae	Paraclostridium	benzoelyticum/bifermentans	ASV199
Bacteria	Proteobacteria	Gammaproteobacteria	Burkholderiales	Sutterellaceae	Sutterella	G_Sutterella	ASV200
Bacteria	Firmicutes	Clostridia	Lachnospirales	Lachnospiraceae	[Eubacterium] hallii group	G_[Eubacterium] hallii group	ASV201
Bacteria	Proteobacteria	Gammaproteobacteria	Burkholderiales	Sutterellaceae	Parasutterella	excrementihominis	ASV202
Bacteria	Firmicutes	Clostridia	Oscillospirales	Butyricicoccaceae	Butyricicoccus	G_Butyricicoccus	ASV203
Bacteria	Bacteroidota	Bacteroidia	Bacteroidales	Prevotellaceae	F_Prevotellaceae	F_Prevotellaceae	ASV204
Bacteria	Firmicutes	Negativicutes	Veillonellales-Selenomonadales	Veillonellaceae	Veillonella	parvula	ASV205
Bacteria	Firmicutes	Negativicutes	Veillonellales-Selenomonadales	Selenomonadaceae	Selenomonas	G_Selenomonas	ASV206
Bacteria	Bacteroidota	Bacteroidia	Bacteroidales	Bacteroidaceae	Bacteroides	G_Bacteroides	ASV207
Bacteria	Proteobacteria	Gammaproteobacteria	Pseudomonadales	Pseudomonadaceae	Pseudomonas	G_Pseudomonas	ASV208
Bacteria	Bacteroidota	Bacteroidia	Bacteroidales	Bacteroidaceae	Bacteroides	G_Bacteroides	ASV209
Bacteria	Firmicutes	Negativicutes	Veillonellales-Selenomonadales	Veillonellaceae	Veillonella	G_Veillonella	ASV210
Bacteria	Bacteroidota	Bacteroidia	Bacteroidales	Prevotellaceae	Paraprevotella	G_Paraprevotella	ASV211
Bacteria	Firmicutes	Negativicutes	Veillonellales-Selenomonadales	Veillonellaceae	Dialister	G_Dialister	ASV212
Bacteria	Firmicutes	Negativicutes	Veillonellales-Selenomonadales	Veillonellaceae	Megasphaera	G_Megasphaera	ASV213
Bacteria	Firmicutes	Clostridia	Lachnospirales	Lachnospiraceae	Blautia	G_Blautia	ASV214
Bacteria	Firmicutes	Bacilli	Bacillales	Bacillaceae	Bacillus	G_Bacillus	ASV215
Bacteria	Bacteroidota	Bacteroidia	Bacteroidales	Prevotellaceae	F_Prevotellaceae	F_Prevotellaceae	ASV216
Bacteria	Firmicutes	Clostridia	Lachnospirales	Lachnospiraceae	[Ruminococcus] gauvreauii group	G_[Ruminococcus] gauvreauii group	ASV217
Bacteria	Firmicutes	Negativicutes	Veillonellales-Selenomonadales	Selenomonadaceae	Selenomonas	G_Selenomonas	ASV218
Bacteria	Firmicutes	Bacilli	Lactobacillales	Lactobacillaceae	Lactiplantibacillus	G_Lactiplantibacillus	ASV219
Bacteria	Firmicutes	Clostridia	Lachnospirales	Lachnospiraceae	Blautia	G_Blautia	ASV220
Bacteria	Firmicutes	Negativicutes	Veillonellales-Selenomonadales	Veillonellaceae	Anaeroglobus	G_Anaeroglobus	ASV221
Bacteria	Proteobacteria	Gammaproteobacteria	Enterobacterales	Enterobacteriaceae	F_Enterobacteriaceae	F_Enterobacteriaceae	ASV222
Bacteria	Firmicutes	Negativicutes	Veillonellales-Selenomonadales	Veillonellaceae	Veillonella	G_Veillonella	ASV223
Bacteria	Bacteroidota	Bacteroidia	Bacteroidales	Tannerellaceae	Parabacteroides	G_Parabacteroides	ASV224
Bacteria	Bacteroidota	Bacteroidia	Bacteroidales	Bacteroidaceae	Bacteroides	G_Bacteroides	ASV225
Bacteria	Firmicutes	Clostridia	Lachnospirales	Lachnospiraceae	Agathobacter	G_Agathobacter	ASV226
Bacteria	Firmicutes	Clostridia	Lachnospirales	Lachnospiraceae	Lachnospiraceae ND3007 group	G_Lachnospiraceae ND3007 group	ASV227
Bacteria	Firmicutes	Negativicutes	Veillonellales-Selenomonadales	Veillonellaceae	Veillonella	G_Veillonella	ASV228
Bacteria	Firmicutes	Clostridia	Lachnospirales	Lachnospiraceae	F_Lachnospiraceae	F_Lachnospiraceae	ASV229
Bacteria	Bacteroidota	Bacteroidia	Bacteroidales	Tannerellaceae	Parabacteroides	G_Parabacteroides	ASV230
Bacteria	Firmicutes	Clostridia	Lachnospirales	Lachnospiraceae	Agathobacter	G_Agathobacter	ASV231
Bacteria	Firmicutes	Negativicutes	Veillonellales-Selenomonadales	Veillonellaceae	Veillonella	parvula	ASV232
Bacteria	Bacteroidota	Bacteroidia	Bacteroidales	Bacteroidaceae	Bacteroides	G_Bacteroides	ASV233
Bacteria	Bacteroidota	Bacteroidia	Bacteroidales	Tannerellaceae	Parabacteroides	G_Parabacteroides	ASV234
Bacteria	Firmicutes	Negativicutes	Acidaminococcales	Acidaminococcaceae	Acidaminococcus	G_Acidaminococcus	ASV235
Bacteria	Firmicutes	Negativicutes	Veillonellales-Selenomonadales	Selenomonadaceae	Megamonas	G_Megamonas	ASV236
Bacteria	Firmicutes	Negativicutes	Veillonellales-Selenomonadales	Selenomonadaceae	Megamonas	G_Megamonas	ASV237
Bacteria	Bacteroidota	Bacteroidia	Bacteroidales	Bacteroidaceae	Bacteroides	uniformis	ASV238
Bacteria	Proteobacteria	Gammaproteobacteria	Enterobacterales	Enterobacteriaceae	Citrobacter	G_Citrobacter	ASV239
Bacteria	Firmicutes	Clostridia	Lachnospirales	Lachnospiraceae	[Ruminococcus] gauvreauii group	G_[Ruminococcus] gauvreauii group	ASV240
Bacteria	Desulfobacterota	Desulfovibrionia	Desulfovibrionales	Desulfovibrionaceae	Bilophila	G_Bilophila	ASV241
Bacteria	Firmicutes	Clostridia	Lachnospirales	Lachnospiraceae	F_Lachnospiraceae	F_Lachnospiraceae	ASV242
Bacteria	Firmicutes	Bacilli	Lactobacillales	Lactobacillaceae	Lacticaseibacillus	G_Lacticaseibacillus	ASV243
Bacteria	Proteobacteria	Gammaproteobacteria	Enterobacterales	Enterobacteriaceae	F_Enterobacteriaceae	F_Enterobacteriaceae	ASV244
Bacteria	Firmicutes	Bacilli	Bacillales	Planococcaceae	Lysinibacillus	G_Lysinibacillus	ASV245
Bacteria	Firmicutes	Clostridia	Clostridiales	Clostridiaceae	Clostridium sensu stricto 13	G_Clostridium sensu stricto 13	ASV246
Bacteria	Bacteroidota	Bacteroidia	Bacteroidales	Tannerellaceae	Parabacteroides	G_Parabacteroides	ASV247
Bacteria	Firmicutes	Clostridia	Lachnospirales	Lachnospiraceae	[Eubacterium] hallii group	G_[Eubacterium] hallii group	ASV248
Bacteria	Proteobacteria	Gammaproteobacteria	Enterobacterales	Enterobacteriaceae	Citrobacter	G_Citrobacter	ASV249
Bacteria	Firmicutes	Clostridia	Lachnospirales	Lachnospiraceae	Blautia	G_Blautia	ASV250
Bacteria	Bacteroidota	Bacteroidia	Bacteroidales	Prevotellaceae	Prevotella_9	G_Prevotella_9	ASV251
Bacteria	Bacteroidota	Bacteroidia	Bacteroidales	Prevotellaceae	Prevotella_9	G_Prevotella_9	ASV252
Bacteria	Firmicutes	Negativicutes	Veillonellales-Selenomonadales	Selenomonadaceae	Centipeda	G_Centipeda	ASV253
Bacteria	Bacteroidota	Bacteroidia	Bacteroidales	Prevotellaceae	Paraprevotella	G_Paraprevotella	ASV254
Bacteria	Proteobacteria	Gammaproteobacteria	Enterobacterales	Enterobacteriaceae	F_Enterobacteriaceae	F_Enterobacteriaceae	ASV255
Bacteria	Bacteroidota	Bacteroidia	Bacteroidales	Bacteroidaceae	Bacteroides	fragilis	ASV256
Bacteria	Firmicutes	Clostridia	Oscillospirales	Ruminococcaceae	Faecalibacterium	prausnitzii	ASV257
Bacteria	Firmicutes	Clostridia	Oscillospirales	Ruminococcaceae	Faecalibacterium	cf./prausnitzii	ASV258
Bacteria	Bacteroidota	Bacteroidia	Bacteroidales	Tannerellaceae	Parabacteroides	G_Parabacteroides	ASV259
Bacteria	Firmicutes	Clostridia	Oscillospirales	Ruminococcaceae	Subdoligranulum	G_Subdoligranulum	ASV260
Bacteria	Bacteroidota	Bacteroidia	Bacteroidales	Prevotellaceae	Prevotella_9	G_Prevotella_9	ASV261
Bacteria	Proteobacteria	Gammaproteobacteria	Enterobacterales	Enterobacteriaceae	Escherichia-Shigella	G_Escherichia-Shigella	ASV262
Bacteria	Firmicutes	Clostridia	Lachnospirales	Lachnospiraceae	Coprococcus	catus	ASV263
Bacteria	Bacteroidota	Bacteroidia	Bacteroidales	Bacteroidaceae	Bacteroides	massiliensis	ASV264
Bacteria	Proteobacteria	Gammaproteobacteria	Enterobacterales	Enterobacteriaceae	F_Enterobacteriaceae	F_Enterobacteriaceae	ASV265
Bacteria	Firmicutes	Negativicutes	Veillonellales-Selenomonadales	Selenomonadaceae	Megamonas	G_Megamonas	ASV266
Bacteria	Firmicutes	Bacilli	Erysipelotrichales	Erysipelotrichaceae	Holdemanella	G_Holdemanella	ASV267
Bacteria	Firmicutes	Negativicutes	Veillonellales-Selenomonadales	Selenomonadaceae	Megamonas	G_Megamonas	ASV268
Bacteria	Proteobacteria	Gammaproteobacteria	Enterobacterales	Enterobacteriaceae	Citrobacter	G_Citrobacter	ASV269
Bacteria	Actinobacteriota	Actinobacteria	Bifidobacteriales	Bifidobacteriaceae	Bifidobacterium	animalis	ASV270
Bacteria	Firmicutes	Bacilli	Paenibacillales	Paenibacillaceae	Paenibacillus	G_Paenibacillus	ASV271
Bacteria	Firmicutes	Clostridia	Lachnospirales	Lachnospiraceae	[Eubacterium] ventriosum group	G_[Eubacterium] ventriosum group	ASV272
Bacteria	Firmicutes	Clostridia	Lachnospirales	Lachnospiraceae	CAG-56	G_CAG-56	ASV273
Bacteria	Firmicutes	Clostridia	Lachnospirales	Lachnospiraceae	Blautia	faecis	ASV274
Bacteria	Firmicutes	Clostridia	Lachnospirales	Lachnospiraceae	Blautia	G_Blautia	ASV275
Bacteria	Bacteroidota	Bacteroidia	Bacteroidales	Bacteroidaceae	Bacteroides	salyersiae	ASV276
Bacteria	Firmicutes	Negativicutes	Veillonellales-Selenomonadales	Veillonellaceae	Allisonella	G_Allisonella	ASV277
Bacteria	Firmicutes	Clostridia	Lachnospirales	Lachnospiraceae	Roseburia	G_Roseburia	ASV278
Bacteria	Firmicutes	Clostridia	Lachnospirales	Lachnospiraceae	Anaerostipes	hadrus	ASV279
Bacteria	Firmicutes	Clostridia	Lachnospirales	Lachnospiraceae	F_Lachnospiraceae	F_Lachnospiraceae	ASV280
Bacteria	Firmicutes	Negativicutes	Veillonellales-Selenomonadales	Veillonellaceae	Allisonella	histaminiformans	ASV281
Bacteria	Firmicutes	Clostridia	Oscillospirales	Butyricicoccaceae	Butyricicoccus	G_Butyricicoccus	ASV282
Bacteria	Bacteroidota	Bacteroidia	Bacteroidales	Bacteroidaceae	Bacteroides	G_Bacteroides	ASV283
Bacteria	Firmicutes	Negativicutes	Veillonellales-Selenomonadales	Veillonellaceae	Megasphaera	G_Megasphaera	ASV284
Bacteria	Firmicutes	Clostridia	Lachnospirales	Lachnospiraceae	F_Lachnospiraceae	F_Lachnospiraceae	ASV285
Bacteria	Firmicutes	Bacilli	Bacillales	Planococcaceae	Lysinibacillus	G_Lysinibacillus	ASV286
Bacteria	Proteobacteria	Gammaproteobacteria	Burkholderiales	Sutterellaceae	Parasutterella	G_Parasutterella	ASV287
Bacteria	Proteobacteria	Gammaproteobacteria	Enterobacterales	Enterobacteriaceae	Aquamonas	G_Aquamonas	ASV288
Bacteria	Firmicutes	Negativicutes	Veillonellales-Selenomonadales	Veillonellaceae	Megasphaera	G_Megasphaera	ASV289
Bacteria	Bacteroidota	Bacteroidia	Bacteroidales	Bacteroidaceae	Bacteroides	G_Bacteroides	ASV290
Bacteria	Bacteroidota	Bacteroidia	Bacteroidales	Rikenellaceae	Alistipes	G_Alistipes	ASV291
Bacteria	Bacteroidota	Bacteroidia	Bacteroidales	Bacteroidaceae	Bacteroides	caccae	ASV292
Bacteria	Firmicutes	Clostridia	Oscillospirales	Ruminococcaceae	Subdoligranulum	G_Subdoligranulum	ASV293
Bacteria	Firmicutes	Clostridia	Lachnospirales	Lachnospiraceae	CAG-56	G_CAG-56	ASV294
Bacteria	Firmicutes	Clostridia	Clostridiales	Clostridiaceae	Clostridium sensu stricto 1	butyricum	ASV295
Bacteria	Actinobacteriota	Actinobacteria	Bifidobacteriales	Bifidobacteriaceae	Bifidobacterium	G_Bifidobacterium	ASV296
Bacteria	Firmicutes	Clostridia	Lachnospirales	Lachnospiraceae	F_Lachnospiraceae	F_Lachnospiraceae	ASV297
Bacteria	Bacteroidota	Bacteroidia	Bacteroidales	Tannerellaceae	Parabacteroides	G_Parabacteroides	ASV298
Bacteria	Firmicutes	Clostridia	Lachnospirales	Lachnospiraceae	F_Lachnospiraceae	F_Lachnospiraceae	ASV299
Bacteria	Firmicutes	Clostridia	Lachnospirales	Lachnospiraceae	Lachnospiraceae UCG-004	G_Lachnospiraceae UCG-004	ASV300
Bacteria	Bacteroidota	Bacteroidia	Bacteroidales	Tannerellaceae	Parabacteroides	G_Parabacteroides	ASV301
Bacteria	K_Bacteria	K_Bacteria	K_Bacteria	K_Bacteria	K_Bacteria	K_Bacteria	ASV302
Bacteria	Proteobacteria	Gammaproteobacteria	Enterobacterales	Enterobacteriaceae	Citrobacter	G_Citrobacter	ASV303
Bacteria	Bacteroidota	Bacteroidia	Bacteroidales	Bacteroidaceae	Bacteroides	plebeius	ASV304
Bacteria	Firmicutes	Bacilli	Lactobacillales	Listeriaceae	Brochothrix	G_Brochothrix	ASV305
Bacteria	Bacteroidota	Bacteroidia	Bacteroidales	Tannerellaceae	Parabacteroides	distasonis	ASV306
Bacteria	Bacteroidota	Bacteroidia	Bacteroidales	Bacteroidaceae	Bacteroides	G_Bacteroides	ASV307
Bacteria	Firmicutes	Negativicutes	Veillonellales-Selenomonadales	Veillonellaceae	Veillonella	atypica	ASV308
Bacteria	Firmicutes	Negativicutes	Veillonellales-Selenomonadales	Veillonellaceae	Veillonella	G_Veillonella	ASV309
Bacteria	Actinobacteriota	Actinobacteria	Propionibacteriales	Propionibacteriaceae	Cutibacterium	acnes/avidum	ASV310
Bacteria	Bacteroidota	Bacteroidia	Bacteroidales	Prevotellaceae	Prevotella_9	G_Prevotella_9	ASV311
Bacteria	Bacteroidota	Bacteroidia	Bacteroidales	Bacteroidaceae	Bacteroides	G_Bacteroides	ASV312
Bacteria	Bacteroidota	Bacteroidia	Bacteroidales	Bacteroidaceae	Bacteroides	G_Bacteroides	ASV313
Bacteria	Firmicutes	Clostridia	Lachnospirales	Lachnospiraceae	F_Lachnospiraceae	F_Lachnospiraceae	ASV314
Bacteria	Bacteroidota	Bacteroidia	Bacteroidales	Tannerellaceae	Parabacteroides	G_Parabacteroides	ASV315
Bacteria	Bacteroidota	Bacteroidia	Bacteroidales	Bacteroidaceae	Bacteroides	G_Bacteroides	ASV316
Bacteria	Proteobacteria	Gammaproteobacteria	Enterobacterales	Enterobacteriaceae	Enterobacter	G_Enterobacter	ASV317
Bacteria	Firmicutes	Bacilli	Lactobacillales	Enterococcaceae	Enterococcus	G_Enterococcus	ASV318
Bacteria	Firmicutes	Negativicutes	Veillonellales-Selenomonadales	Selenomonadaceae	Centipeda	G_Centipeda	ASV319
Bacteria	Firmicutes	Negativicutes	Veillonellales-Selenomonadales	Veillonellaceae	Veillonella	G_Veillonella	ASV320
Bacteria	Firmicutes	Clostridia	Oscillospirales	Butyricicoccaceae	Butyricicoccus	G_Butyricicoccus	ASV321
Bacteria	Bacteroidota	Bacteroidia	Bacteroidales	Prevotellaceae	Paraprevotella	G_Paraprevotella	ASV322
Bacteria	Bacteroidota	Bacteroidia	Bacteroidales	Bacteroidaceae	Bacteroides	G_Bacteroides	ASV323
Bacteria	Firmicutes	Negativicutes	Veillonellales-Selenomonadales	Selenomonadaceae	Megamonas	G_Megamonas	ASV324
Bacteria	Bacteroidota	Bacteroidia	Bacteroidales	Bacteroidaceae	Bacteroides	G_Bacteroides	ASV325
Bacteria	Proteobacteria	Gammaproteobacteria	Burkholderiales	Burkholderiaceae	Ralstonia	insidiosa/solanacearum	ASV326
Bacteria	Firmicutes	Negativicutes	Veillonellales-Selenomonadales	Selenomonadaceae	Centipeda	G_Centipeda	ASV327
Bacteria	Firmicutes	Clostridia	Lachnospirales	Lachnospiraceae	F_Lachnospiraceae	F_Lachnospiraceae	ASV328
Bacteria	Firmicutes	Negativicutes	Veillonellales-Selenomonadales	Veillonellaceae	Megasphaera	G_Megasphaera	ASV329
Bacteria	Bacteroidota	Bacteroidia	Bacteroidales	Bacteroidaceae	Bacteroides	G_Bacteroides	ASV330
Bacteria	Firmicutes	Clostridia	Clostridiales	Clostridiaceae	Clostridium sensu stricto 13	subterminale/sulfidigenes/thiosulfatireducens	ASV331
Bacteria	Bacteroidota	Bacteroidia	Bacteroidales	Bacteroidaceae	Bacteroides	G_Bacteroides	ASV332
Bacteria	Bacteroidota	Bacteroidia	Bacteroidales	Prevotellaceae	Prevotella_9	G_Prevotella_9	ASV333
Bacteria	Bacteroidota	Bacteroidia	Bacteroidales	Bacteroidaceae	Bacteroides	G_Bacteroides	ASV334
Bacteria	Firmicutes	Bacilli	Staphylococcales	Staphylococcaceae	Staphylococcus	G_Staphylococcus	ASV335
Bacteria	Firmicutes	Clostridia	Lachnospirales	Lachnospiraceae	F_Lachnospiraceae	F_Lachnospiraceae	ASV336
Bacteria	Firmicutes	Bacilli	Staphylococcales	Staphylococcaceae	Staphylococcus	G_Staphylococcus	ASV337
Bacteria	Firmicutes	Clostridia	Lachnospirales	Lachnospiraceae	Dorea	longicatena	ASV338
Bacteria	Firmicutes	Negativicutes	Veillonellales-Selenomonadales	Veillonellaceae	Veillonella	G_Veillonella	ASV339
Bacteria	Firmicutes	Clostridia	Oscillospirales	Butyricicoccaceae	F_Butyricicoccaceae	F_Butyricicoccaceae	ASV340
Bacteria	Firmicutes	Negativicutes	Veillonellales-Selenomonadales	Selenomonadaceae	Selenomonas	G_Selenomonas	ASV341
Bacteria	Bacteroidota	Bacteroidia	Bacteroidales	Rikenellaceae	Alistipes	G_Alistipes	ASV342
Bacteria	Proteobacteria	Gammaproteobacteria	Enterobacterales	Enterobacteriaceae	F_Enterobacteriaceae	F_Enterobacteriaceae	ASV343
Bacteria	Bacteroidota	Bacteroidia	Bacteroidales	Rikenellaceae	Alistipes	shahii	ASV344
Bacteria	Firmicutes	Negativicutes	Veillonellales-Selenomonadales	Veillonellaceae	Veillonella	atypica	ASV345
Bacteria	Firmicutes	Negativicutes	Veillonellales-Selenomonadales	Veillonellaceae	Veillonella	G_Veillonella	ASV346
Bacteria	Firmicutes	Clostridia	Lachnospirales	Lachnospiraceae	Roseburia	inulinivorans	ASV347
Bacteria	Firmicutes	Clostridia	Lachnospirales	Lachnospiraceae	Lachnospiraceae UCG-010	G_Lachnospiraceae UCG-010	ASV348
Bacteria	Bacteroidota	Bacteroidia	Bacteroidales	Bacteroidaceae	Bacteroides	G_Bacteroides	ASV349
Bacteria	Firmicutes	Clostridia	Lachnospirales	Lachnospiraceae	F_Lachnospiraceae	F_Lachnospiraceae	ASV350
Bacteria	Firmicutes	Clostridia	Lachnospirales	Lachnospiraceae	Lachnospira	G_Lachnospira	ASV351
Bacteria	Firmicutes	Clostridia	Lachnospirales	Lachnospiraceae	Lachnospiraceae ND3007 group	G_Lachnospiraceae ND3007 group	ASV352
Bacteria	Firmicutes	Clostridia	Oscillospirales	Butyricicoccaceae	Butyricicoccus	G_Butyricicoccus	ASV353
Bacteria	Firmicutes	Clostridia	Oscillospirales	Ruminococcaceae	Faecalibacterium	prausnitzii	ASV354
Bacteria	Firmicutes	Clostridia	Lachnospirales	Lachnospiraceae	[Ruminococcus] gauvreauii group	G_[Ruminococcus] gauvreauii group	ASV355
Bacteria	Bacteroidota	Bacteroidia	Bacteroidales	Bacteroidaceae	Bacteroides	G_Bacteroides	ASV356
Bacteria	Proteobacteria	Gammaproteobacteria	Burkholderiales	Burkholderiaceae	Ralstonia	G_Ralstonia	ASV357
Bacteria	Bacteroidota	Bacteroidia	Bacteroidales	Tannerellaceae	Parabacteroides	G_Parabacteroides	ASV358
Bacteria	Firmicutes	Clostridia	Lachnospirales	Lachnospiraceae	Anaerostipes	G_Anaerostipes	ASV359
Bacteria	Firmicutes	Clostridia	Oscillospirales	Butyricicoccaceae	Butyricicoccus	G_Butyricicoccus	ASV360
Bacteria	Bacteroidota	Bacteroidia	Bacteroidales	Bacteroidaceae	Bacteroides	G_Bacteroides	ASV361
Bacteria	Firmicutes	Clostridia	Lachnospirales	Lachnospiraceae	F_Lachnospiraceae	F_Lachnospiraceae	ASV362
Bacteria	Proteobacteria	Gammaproteobacteria	Enterobacterales	Enterobacteriaceae	Escherichia-Shigella	G_Escherichia-Shigella	ASV363
Bacteria	Bacteroidota	Bacteroidia	Bacteroidales	Prevotellaceae	Prevotella_9	G_Prevotella_9	ASV364
Bacteria	Firmicutes	Negativicutes	Veillonellales-Selenomonadales	Veillonellaceae	Veillonella	G_Veillonella	ASV365
Bacteria	Firmicutes	Clostridia	Lachnospirales	Lachnospiraceae	[Eubacterium] hallii group	G_[Eubacterium] hallii group	ASV366
Bacteria	Firmicutes	Negativicutes	Veillonellales-Selenomonadales	Veillonellaceae	Veillonella	G_Veillonella	ASV367
Bacteria	Firmicutes	Bacilli	Bacillales	Planococcaceae	Solibacillus	G_Solibacillus	ASV368
Bacteria	Firmicutes	Clostridia	Lachnospirales	Lachnospiraceae	Dorea	G_Dorea	ASV369
Bacteria	Firmicutes	Negativicutes	Veillonellales-Selenomonadales	Selenomonadaceae	Centipeda	G_Centipeda	ASV370
Bacteria	Campylobacterota	Campylobacteria	Campylobacterales	Campylobacteraceae	Campylobacter	gracilis	ASV371
Bacteria	Firmicutes	Negativicutes	Veillonellales-Selenomonadales	Selenomonadaceae	Selenomonas	G_Selenomonas	ASV372
Bacteria	Firmicutes	Clostridia	Lachnospirales	Lachnospiraceae	Lachnospiraceae UCG-004	G_Lachnospiraceae UCG-004	ASV373
Bacteria	Firmicutes	Clostridia	Clostridiales	Clostridiaceae	Clostridium sensu stricto 1	G_Clostridium sensu stricto 1	ASV375
Bacteria	Firmicutes	Negativicutes	Veillonellales-Selenomonadales	Veillonellaceae	Allisonella	G_Allisonella	ASV376
Bacteria	Firmicutes	Bacilli	Bacillales	Planococcaceae	Lysinibacillus	G_Lysinibacillus	ASV377
Bacteria	Firmicutes	Clostridia	Oscillospirales	Ruminococcaceae	Faecalibacterium	G_Faecalibacterium	ASV378
Bacteria	Bacteroidota	Bacteroidia	Bacteroidales	Bacteroidaceae	Bacteroides	G_Bacteroides	ASV379
Bacteria	Bacteroidota	Bacteroidia	Bacteroidales	Bacteroidaceae	Bacteroides	G_Bacteroides	ASV380
Bacteria	Firmicutes	Negativicutes	Veillonellales-Selenomonadales	Veillonellaceae	Allisonella	G_Allisonella	ASV382
Bacteria	K_Bacteria	K_Bacteria	K_Bacteria	K_Bacteria	K_Bacteria	K_Bacteria	ASV383
Bacteria	Firmicutes	Clostridia	Lachnospirales	Lachnospiraceae	[Ruminococcus] gauvreauii group	G_[Ruminococcus] gauvreauii group	ASV384
Bacteria	Firmicutes	Clostridia	Oscillospirales	Ruminococcaceae	Faecalibacterium	G_Faecalibacterium	ASV385
Bacteria	Cyanobacteria	Vampirivibrionia	Gastranaerophilales	O_Gastranaerophilales	O_Gastranaerophilales	O_Gastranaerophilales	ASV386
Bacteria	Firmicutes	Negativicutes	Veillonellales-Selenomonadales	Selenomonadaceae	Centipeda	G_Centipeda	ASV387
Bacteria	Bacteroidota	Bacteroidia	Bacteroidales	Prevotellaceae	F_Prevotellaceae	F_Prevotellaceae	ASV389
Bacteria	Cyanobacteria	Vampirivibrionia	Gastranaerophilales	O_Gastranaerophilales	O_Gastranaerophilales	O_Gastranaerophilales	ASV390
Bacteria	Firmicutes	Bacilli	Bacillales	Bacillaceae	Bacillus	G_Bacillus	ASV391
Bacteria	Bacteroidota	Bacteroidia	Bacteroidales	Prevotellaceae	Prevotella_9	G_Prevotella_9	ASV392
Bacteria	Bacteroidota	Bacteroidia	Bacteroidales	Tannerellaceae	Parabacteroides	G_Parabacteroides	ASV393
Bacteria	Firmicutes	Bacilli	Lactobacillales	O_Lactobacillales	O_Lactobacillales	O_Lactobacillales	ASV394
Bacteria	Firmicutes	Negativicutes	Veillonellales-Selenomonadales	Veillonellaceae	Veillonella	G_Veillonella	ASV395
Bacteria	Firmicutes	Negativicutes	Veillonellales-Selenomonadales	Veillonellaceae	Veillonella	G_Veillonella	ASV396
Bacteria	Firmicutes	Clostridia	Oscillospirales	Ruminococcaceae	Faecalibacterium	G_Faecalibacterium	ASV397
Bacteria	Bacteroidota	Bacteroidia	Bacteroidales	Bacteroidaceae	Bacteroides	G_Bacteroides	ASV398
Bacteria	Proteobacteria	Gammaproteobacteria	Burkholderiales	Sutterellaceae	Parasutterella	G_Parasutterella	ASV399
Bacteria	Bacteroidota	Bacteroidia	Bacteroidales	Bacteroidaceae	Bacteroides	G_Bacteroides	ASV400
Bacteria	Proteobacteria	Gammaproteobacteria	Enterobacterales	Morganellaceae	Proteus	G_Proteus	ASV401
Bacteria	Firmicutes	Bacilli	Bacillales	Bacillaceae	F_Bacillaceae	F_Bacillaceae	ASV402
Bacteria	Bacteroidota	Bacteroidia	Bacteroidales	Bacteroidaceae	Bacteroides	G_Bacteroides	ASV403
Bacteria	Bacteroidota	Bacteroidia	Bacteroidales	Bacteroidaceae	Bacteroides	acidifaciens/congonensis	ASV404
Bacteria	Firmicutes	Negativicutes	Veillonellales-Selenomonadales	Selenomonadaceae	Centipeda	G_Centipeda	ASV406
Bacteria	Bacteroidota	Bacteroidia	Bacteroidales	Bacteroidaceae	Bacteroides	G_Bacteroides	ASV407
Bacteria	Firmicutes	Negativicutes	Veillonellales-Selenomonadales	Selenomonadaceae	Selenomonas	G_Selenomonas	ASV408
Bacteria	Firmicutes	Negativicutes	Veillonellales-Selenomonadales	Veillonellaceae	Veillonella	G_Veillonella	ASV409
Bacteria	Bacteroidota	Bacteroidia	Bacteroidales	Rikenellaceae	Alistipes	G_Alistipes	ASV410
Bacteria	Proteobacteria	Gammaproteobacteria	Enterobacterales	Enterobacteriaceae	F_Enterobacteriaceae	F_Enterobacteriaceae	ASV411
Bacteria	Proteobacteria	Gammaproteobacteria	Pseudomonadales	Pseudomonadaceae	Pseudomonas	fragi/psychrophila	ASV412
Bacteria	Firmicutes	Negativicutes	Veillonellales-Selenomonadales	Veillonellaceae	Veillonella	G_Veillonella	ASV413
Bacteria	Firmicutes	Clostridia	Lachnospirales	Lachnospiraceae	F_Lachnospiraceae	F_Lachnospiraceae	ASV414
Bacteria	Bacteroidota	Bacteroidia	Bacteroidales	Muribaculaceae	F_Muribaculaceae	F_Muribaculaceae	ASV415
Bacteria	Firmicutes	Bacilli	Erysipelotrichales	Erysipelotrichaceae	Holdemanella	G_Holdemanella	ASV416
Bacteria	Bacteroidota	Bacteroidia	Flavobacteriales	Flavobacteriaceae	Flavobacterium	G_Flavobacterium	ASV417
Bacteria	Proteobacteria	Alphaproteobacteria	Caulobacterales	Caulobacteraceae	Brevundimonas	G_Brevundimonas	ASV418
Bacteria	Proteobacteria	Alphaproteobacteria	Rhodobacterales	Rhodobacteraceae	Haematobacter	massiliensis/missouriensis	ASV419
Bacteria	Firmicutes	Negativicutes	Veillonellales-Selenomonadales	Selenomonadaceae	Centipeda	G_Centipeda	ASV420
Bacteria	Firmicutes	Clostridia	Lachnospirales	Lachnospiraceae	[Ruminococcus] gnavus group	G_[Ruminococcus] gnavus group	ASV421
Bacteria	Firmicutes	Clostridia	Lachnospirales	Lachnospiraceae	[Ruminococcus] torques group	G_[Ruminococcus] torques group	ASV424
Bacteria	Firmicutes	Negativicutes	Veillonellales-Selenomonadales	Selenomonadaceae	Centipeda	G_Centipeda	ASV425
Bacteria	Firmicutes	Clostridia	Lachnospirales	Lachnospiraceae	[Eubacterium] hallii group	G_[Eubacterium] hallii group	ASV426
Bacteria	Actinobacteriota	Coriobacteriia	Coriobacteriales	Coriobacteriaceae	Collinsella	bouchesdurhonensis	ASV429
Bacteria	Bacteroidota	Bacteroidia	Bacteroidales	Prevotellaceae	Prevotella_9	G_Prevotella_9	ASV430
Bacteria	Proteobacteria	Gammaproteobacteria	Enterobacterales	Enterobacteriaceae	Pseudocitrobacter	G_Pseudocitrobacter	ASV431
Bacteria	Firmicutes	Bacilli	Lactobacillales	Lactobacillaceae	Pediococcus	G_Pediococcus	ASV433
Bacteria	Bacteroidota	Bacteroidia	Bacteroidales	Rikenellaceae	Alistipes	indistinctus	ASV434
Bacteria	Cyanobacteria	Cyanobacteriia	Chloroplast	O_Chloroplast	O_Chloroplast	O_Chloroplast	ASV435
Bacteria	Proteobacteria	Gammaproteobacteria	Burkholderiales	Oxalobacteraceae	Massilia	G_Massilia	ASV436
Bacteria	Bacteroidota	Bacteroidia	Sphingobacteriales	Sphingobacteriaceae	Sphingobacterium	spiritivorum	ASV437
Bacteria	Firmicutes	Clostridia	Lachnospirales	Lachnospiraceae	Agathobacter	G_Agathobacter	ASV438
Bacteria	Proteobacteria	Gammaproteobacteria	Enterobacterales	Enterobacteriaceae	Enterobacter	cloacae/ludwigii	ASV439
Bacteria	Firmicutes	Negativicutes	Veillonellales-Selenomonadales	Veillonellaceae	Veillonella	G_Veillonella	ASV440
Bacteria	Bacteroidota	Bacteroidia	Bacteroidales	Prevotellaceae	Prevotellaceae NK3B31 group	G_Prevotellaceae NK3B31 group	ASV441
Bacteria	Proteobacteria	Alphaproteobacteria	Caulobacterales	Caulobacteraceae	F_Caulobacteraceae	F_Caulobacteraceae	ASV444
Bacteria	Firmicutes	Bacilli	Bacillales	Planococcaceae	F_Planococcaceae	F_Planococcaceae	ASV446
Bacteria	Bacteroidota	Bacteroidia	Bacteroidales	Prevotellaceae	Prevotella_9	G_Prevotella_9	ASV447
Bacteria	Bacteroidota	Bacteroidia	Bacteroidales	Prevotellaceae	Prevotella_9	copri	ASV449
Bacteria	Bacteroidota	Bacteroidia	Flavobacteriales	Weeksellaceae	Chryseobacterium	G_Chryseobacterium	ASV450
Bacteria	Bacteroidota	Bacteroidia	Bacteroidales	Bacteroidaceae	Bacteroides	finegoldii	ASV451
Bacteria	Proteobacteria	Gammaproteobacteria	Enterobacterales	Enterobacteriaceae	Cronobacter	G_Cronobacter	ASV453
Bacteria	Firmicutes	Clostridia	Oscillospirales	Ruminococcaceae	Faecalibacterium	G_Faecalibacterium	ASV454
Bacteria	Bacteroidota	Bacteroidia	Bacteroidales	Bacteroidaceae	Bacteroides	intestinalis	ASV455
Bacteria	Firmicutes	Clostridia	Lachnospirales	Lachnospiraceae	Dorea	formicigenerans	ASV456
Bacteria	Firmicutes	Negativicutes	Veillonellales-Selenomonadales	Veillonellaceae	Anaeroglobus	G_Anaeroglobus	ASV457
Bacteria	Firmicutes	Negativicutes	Veillonellales-Selenomonadales	Selenomonadaceae	Selenomonas	flueggei/flueggei-like	ASV458
Bacteria	Firmicutes	Clostridia	Lachnospirales	Lachnospiraceae	Anaerostipes	caccae	ASV459
Bacteria	Proteobacteria	Alphaproteobacteria	Rhodospirillales	O_Rhodospirillales	O_Rhodospirillales	O_Rhodospirillales	ASV460
Bacteria	Bacteroidota	Bacteroidia	Bacteroidales	Bacteroidaceae	Bacteroides	G_Bacteroides	ASV461
Bacteria	Proteobacteria	Gammaproteobacteria	Enterobacterales	Enterobacteriaceae	Enterobacter	G_Enterobacter	ASV462

## Sheet: MaAsLin2 Features
	ASV90	ASV144	ASV183	ASV100	ASV120	ASV121	ASV248	ASV201	ASV366	ASV426	ASV272	ASV217	ASV240	ASV355	ASV384	ASV178	ASV424	ASV18	ASV235	ASV177	ASV65	ASV131	ASV91	ASV31	ASV187	ASV231	ASV226	ASV171	ASV438	ASV155	ASV344	ASV342	ASV410	ASV277	ASV281	ASV376	ASV382	ASV45	ASV74	ASV119	ASV126	ASV123	ASV174	ASV221	ASV279	ASV359	ASV288	ASV53	ASV137
Sample1	0	0	0	2.39327e+07	7.24723e+06	0	0	0	0	0	0	0	0	0	0	0	0	0	0	0	0	0	0	1.50169e+08	0	0	0	8.42701e+06	0	0	0	0	0	0	0	0	0	0	0	0	0	0	0	0	0	0	0	0	0
Sample2	6.36528e+07	1.62518e+07	0	8.61837e+06	8.24901e+06	9.11084e+06	0	0	0	0	0	0	1.84679e+06	0	0	984956	0	0	0	0	0	0	0	1.18195e+07	0	0	0	0	0	0	0	0	0	0	0	0	0	0	0	0	0	0	0	2.09303e+06	0	0	0	0	0
Sample3	0	0	0	9.76364e+06	1.65231e+06	1.35189e+06	0	0	0	0	0	0	0	0	0	0	0	0	0	0	0	0	0	6.09852e+07	0	0	0	0	0	450630	0	0	0	0	0	0	0	0	0	0	0	0	0	0	0	0	0	0	0
Sample4	5.93471e+06	2.41098e+06	0	1.22403e+07	1.22403e+07	1.22403e+07	0	0	0	0	0	0	1.11276e+07	0	0	7.60385e+06	0	0	0	0	0	0	0	3.00445e+07	0	0	0	0	0	0	0	0	0	0	0	0	0	0	0	0	0	0	0	9.27299e+06	0	0	0	0	0
Sample5	0	0	0	0	0	0	0	0	0	0	0	0	0	0	0	0	0	0	0	0	0	0	0	0	0	0	0	0	0	0	0	0	0	0	0	0	0	0	0	0	0	0	0	0	0	0	0	0	0
Sample6	0	0	0	0	0	0	0	0	0	0	0	0	0	0	0	0	0	0	0	0	0	0	0	0	0	0	0	0	0	0	0	0	0	0	0	0	0	0	0	0	0	0	0	0	0	0	0	0	0
Sample7	0	0	0	0	0	0	0	0	0	0	0	0	0	0	0	0	0	0	0	0	0	0	0	0	0	0	0	0	0	0	0	0	0	0	0	0	0	0	0	0	0	0	0	0	0	0	0	0	0
Sample8	0	0	0	0	0	0	0	0	0	0	0	0	0	0	0	0	0	0	0	0	0	0	0	0	0	0	0	0	0	0	0	0	0	0	0	0	0	0	0	0	0	0	0	0	0	0	0	0	0
Sample9	0	0	0	0	0	0	0	0	0	0	0	0	0	0	0	0	0	0	0	0	0	0	0	0	0	0	0	0	0	0	0	0	0	0	0	0	0	0	0	0	0	0	0	0	0	0	0	0	0
Sample10	0	0	0	0	0	0	0	0	0	0	0	0	0	0	0	0	0	0	0	0	0	0	0	0	0	0	0	0	0	0	0	0	0	0	0	0	0	0	0	0	0	0	0	0	0	0	0	0	0
Sample11	0	0	0	0	0	0	0	0	0	0	0	0	0	0	0	0	0	0	0	0	0	0	0	0	0	0	0	0	0	0	0	0	0	0	0	0	0	0	0	0	0	0	0	0	0	0	0	0	0
Sample12	0	0	0	0	0	0	0	0	0	0	0	0	0	0	0	0	0	0	0	0	0	0	0	0	0	0	0	0	0	0	0	0	0	0	0	0	0	0	0	0	0	0	0	0	0	0	0	0	0
Sample13	0	0	0	0	0	8.81966e+06	0	5.93977e+06	0	0	0	0	0	0	0	0	0	0	0	0	0	0	0	1.36435e+08	0	0	0	8.27968e+06	0	1.88993e+07	0	0	0	0	0	0	0	0	0	0	0	0	0	0	0	0	359986	0	0
Sample14	0	0	0	894146	0	2.80166e+06	0	0	0	0	0	2.08634e+06	0	0	0	0	0	0	0	0	0	0	0	3.15931e+07	0	0	0	0	0	0	0	0	417268	0	0	0	0	0	0	1.19219e+06	0	0	0	0	0	0	0	0	0
Sample15	0	0	0	0	0	0	0	0	0	0	2.74308e+07	0	0	0	0	0	0	0	0	0	0	0	0	5.9564e+07	0	0	0	0	0	0	0	0	0	0	0	0	0	0	0	4.03625e+07	0	0	0	0	0	0	0	0	0
Sample16	0	0	0	2.71329e+06	0	0	0	0	0	0	0	0	0	0	0	0	0	0	0	0	0	0	0	1.01748e+07	0	0	0	0	0	0	0	0	0	2.54371e+06	0	0	0	0	6.44406e+06	0	7.80071e+06	5.93532e+06	0	0	0	0	0	0	0
Sample17	0	0	0	0	1.40565e+06	0	0	983958	0	0	0	0	0	0	0	0	0	5.14938e+07	0	93710.3	421696	0	0	5.90375e+06	0	0	0	0	0	0	0	0	140565	0	1.49936e+06	0	0	0	0	4.17011e+06	0	0	0	0	0	0	0	0	0
Sample18	0	0	0	1.5194e+07	0	0	0	0	0	0	2.17057e+07	0	0	0	0	0	0	3.58145e+08	0	2.17057e+06	0	0	0	3.9613e+07	0	0	0	0	0	0	0	0	0	0	7.05437e+06	0	0	2.08918e+08	1.07986e+08	0	0	5.96908e+06	0	0	0	0	0	0	0
Sample19	0	0	0	1.71349e+06	3.25564e+06	0	0	0	0	0	0	0	0	0	0	0	0	1.93796e+08	0	171349	1.54214e+06	0	0	2.43316e+07	0	0	0	1.88484e+06	0	685398	0	0	0	0	2.05619e+06	0	0	4.79778e+06	0	5.14048e+06	0	0	0	0	0	0	0	0	0
Sample20	0	0	0	1.4425e+06	0	0	0	0	0	0	0	0	0	0	0	0	0	8.6271e+07	0	372259	418791	0	1.76823e+06	4.42058e+06	0	0	0	46532.4	0	0	139597	0	0	0	977180	0	0	0	0	0	3.62022e+07	0	2.06138e+07	0	0	0	0	0	0
Sample21	0	0	0	0	721129	0	0	417496	0	0	0	0	0	0	0	0	0	0	0	0	872945	0	0	3.6436e+06	0	0	0	0	0	1.85975e+06	0	0	0	0	0	0	0	0	0	0	0	0	0	0	0	0	0	0	0
Sample22	0	0	0	0	2.0883e+07	0	0	0	0	0	0	1.23399e+07	0	0	0	0	0	0	0	0	7.5938e+06	0	0	2.00287e+08	0	0	0	0	0	0	0	0	0	0	0	0	0	0	0	1.99337e+07	0	0	0	0	0	0	0	0	0
Sample23	0	0	0	0	7.19139e+06	0	0	0	0	0	8.09032e+06	0	0	0	0	0	0	0	0	0	8.98924e+06	0	0	7.28129e+07	0	0	0	0	0	0	0	0	0	0	0	0	0	0	0	3.14623e+07	0	0	0	0	0	0	0	0	0
Sample24	0	0	0	8.26571e+06	0	0	0	0	0	0	0	0	0	0	0	0	0	0	0	0	3.30628e+06	0	0	2.76901e+07	0	0	0	0	0	0	0	0	0	0	4.95942e+06	0	0	0	1.07454e+07	0	1.03321e+07	8.26571e+06	0	0	0	0	0	0	0
Sample25	0	0	0	0	5.64967e+06	0	0	0	0	0	0	0	0	0	0	0	0	1.48869e+08	0	1.12993e+06	4.23725e+06	0	0	2.96608e+07	0	0	0	0	0	0	0	0	0	0	3.3898e+06	0	0	0	0	5.64967e+06	0	0	0	0	0	0	0	0	0
Sample26	0	0	0	3.29605e+06	1.41259e+06	0	0	0	0	0	0	0	0	0	0	0	0	1.37806e+08	0	627819	3.453e+06	0	0	1.52246e+07	0	0	0	0	0	0	0	0	0	0	2.51128e+06	0	0	6.04276e+07	3.01353e+07	0	0	1.56955e+06	0	0	0	0	0	0	0
Sample27	0	0	0	1.46096e+06	1.31112e+06	0	0	0	0	0	0	0	0	0	0	0	0	4.73876e+07	0	37460.6	1.16128e+06	0	0	5.65655e+06	0	0	0	0	0	786672	0	0	0	1.01144e+06	0	0	0	5.3194e+06	2.58478e+06	486987	0	0	0	0	0	0	0	0	0
Sample28	0	0	0	762490	0	0	0	0	0	0	0	0	0	0	0	0	0	3.35496e+07	0	0	923014	0	0	2.28747e+06	0	0	0	682228	0	0	0	0	0	722359	0	0	0	0	0	0	1.224e+07	0	7.58477e+06	0	0	0	0	0	0
Sample29	0	0	0	0	0	0	0	0	0	0	0	0	0	0	0	0	0	1.34801e+06	0	0	1.01101e+07	0	0	0	0	0	0	0	0	0	0	0	0	0	0	0	0	0	0	0	0	0	2.69602e+06	0	0	0	112334	0	0
Sample30	0	0	0	0	0	0	0	0	0	0	0	0	0	0	0	0	0	0	0	0	2.0801e+06	0	0	0	0	0	0	0	0	0	0	0	0	0	0	0	0	0	0	0	0	0	0	0	0	0	520026	0	0
Sample31	0	0	0	0	0	0	0	0	0	0	0	0	0	0	0	0	0	0	0	0	4.14838e+06	0	0	0	0	0	0	0	0	0	0	0	0	0	0	0	0	0	0	0	0	0	0	0	0	0	0	0	0
Sample32	0	0	0	0	0	0	0	0	0	0	0	0	0	0	0	0	0	0	0	0	1.10775e+07	0	0	0	0	0	0	0	0	0	0	0	1.3293e+06	0	0	0	0	0	0	0	0	0	0	0	0	0	1.77239e+06	0	0
Sample33	0	0	0	0	0	0	0	0	0	0	0	0	0	0	0	0	0	0	0	0	3.5788e+06	0	0	0	0	0	0	0	0	0	0	0	0	0	0	0	0	0	1.7894e+06	0	0	0	0	0	0	0	894701	0	0
Sample34	0	0	0	0	0	0	0	0	0	0	0	0	0	0	0	0	0	0	0	0	9.37705e+06	0	0	0	0	0	0	0	0	0	0	0	0	0	0	0	0	0	3.34895e+06	0	0	0	0	0	0	0	669789	0	0
Sample35	0	0	0	0	0	0	0	0	0	0	0	0	0	0	0	0	0	6.96608e+06	0	0	9.88734e+06	0	0	0	0	0	0	0	0	0	0	0	0	0	0	0	0	2.8089e+06	0	0	0	0	0	0	0	0	1.23592e+06	0	0
Sample36	0	0	0	0	0	0	0	0	0	0	0	0	0	0	0	0	0	0	0	0	372817	0	0	0	0	0	0	0	0	0	0	0	0	0	0	0	0	0	0	0	248545	0	0	0	0	0	0	0	0
Sample37	0	0	0	0	0	0	0	0	0	0	0	0	0	0	0	0	0	0	0	0	4.68649e+07	0	0	0	0	0	0	0	0	0	0	0	0	0	0	0	0	0	0	0	0	0	0	0	0	0	0	0	0
Sample38	0	0	0	0	0	0	0	0	0	0	0	0	0	0	0	0	0	0	0	0	3.46047e+07	0	0	0	0	0	0	0	0	0	0	0	0	0	0	0	0	0	0	0	0	0	0	0	0	0	0	0	659137
Sample39	0	0	0	0	0	0	0	0	0	0	0	0	0	0	0	0	0	0	0	0	4.09126e+07	0	0	0	0	0	0	0	0	0	0	0	0	0	0	0	0	0	0	0	0	0	0	0	0	0	0	0	0
Sample40	0	0	0	0	0	0	0	0	0	0	0	0	0	0	0	0	0	0	0	0	3.41806e+07	8.22064e+06	0	0	0	0	0	0	0	0	0	0	0	0	0	0	0	0	648998	0	0	0	0	0	0	0	0	0	0
Sample41	0	0	0	0	0	0	0	0	0	0	0	0	0	0	0	0	0	0	0	0	4.97345e+07	0	0	0	0	0	0	0	0	0	0	0	0	0	0	0	0	0	0	0	0	0	0	0	0	0	0	0	0
Sample42	0	0	0	0	0	0	0	0	0	0	0	0	0	0	0	0	0	0	0	0	2.51378e+07	0	0	0	0	0	0	0	0	0	0	0	0	0	0	0	0	0	0	0	0	0	0	0	0	0	0	0	0
Sample43	0	0	0	0	0	0	0	0	0	0	0	0	0	0	0	0	0	606191	0	0	1.46833e+07	3.43508e+06	0	0	0	0	0	0	0	0	0	0	0	0	0	0	0	0	0	0	0	0	0	0	0	0	67354.5	0	336773
Sample44	0	0	0	0	0	0	0	0	0	0	0	0	0	0	0	0	0	159331	0	0	2.86795e+06	517824	0	0	0	0	0	0	0	0	0	0	0	0	0	0	0	0	0	0	338577	0	0	0	0	0	0	159331	0
Sample45	0	0	0	0	0	0	0	0	0	0	0	0	0	0	0	0	0	0	0	0	3.73179e+07	0	0	0	0	0	0	0	0	0	0	0	0	0	0	0	0	0	0	0	0	0	0	0	0	0	0	0	0
Sample46	0	0	0	0	0	0	0	0	0	0	0	0	0	0	0	0	0	0	0	0	5.90182e+07	0	0	0	0	0	0	0	0	0	0	0	0	0	0	0	0	0	0	0	0	0	0	0	0	0	0	0	0
Sample47	0	0	0	0	0	0	0	0	0	0	0	0	0	0	0	0	0	0	0	0	2.56653e+07	0	0	0	0	0	0	0	0	0	0	0	0	0	0	0	0	0	0	0	0	0	0	0	0	0	0	0	0
Sample48	0	0	0	0	0	0	0	0	0	0	0	0	0	0	0	0	0	0	0	0	6.58878e+07	0	0	0	0	0	0	0	0	0	0	0	0	0	0	0	0	0	0	0	0	0	0	0	0	0	0	0	0
Sample49	0	0	0	0	0	0	0	0	0	0	0	0	0	0	0	0	0	0	0	0	3.17594e+07	0	0	0	0	0	0	0	0	0	0	0	0	0	0	0	0	0	0	0	0	0	0	0	0	0	0	0	0
Sample50	0	0	0	0	0	0	0	0	0	0	0	0	0	0	0	0	0	0	0	0	3.57092e+07	0	0	0	0	0	0	0	0	0	0	0	0	0	0	0	0	0	0	0	0	0	0	0	0	0	0	0	0
Sample51	0	0	0	0	0	0	0	0	0	0	0	0	0	0	0	0	0	963276	0	0	2.81758e+07	4.93679e+06	0	0	0	0	0	0	0	0	0	0	0	0	0	0	0	0	0	240819	0	0	0	0	0	0	120410	0	0
Sample52	0	0	0	0	0	0	0	0	0	0	0	0	0	0	0	0	0	0	0	0	1.27883e+07	3.19707e+06	0	0	0	0	0	0	0	0	0	0	0	0	0	0	0	0	0	0	586129	0	0	0	0	0	0	0	53284.5
Sample53	0	0	0	0	0	0	0	0	0	0	0	0	0	0	0	0	0	0	0	0	8.49002e+07	0	0	0	0	0	0	0	0	0	0	0	0	0	0	0	0	0	0	0	0	0	0	0	0	0	0	0	0
Sample54	0	0	0	0	0	0	0	0	0	0	0	0	0	0	0	0	0	0	0	0	1.08417e+08	0	0	0	0	0	0	0	0	0	0	0	0	0	0	0	0	0	0	0	0	0	0	0	0	0	0	0	0
Sample55	0	0	0	0	0	0	0	0	0	0	0	0	0	0	0	0	0	0	0	0	8.10683e+06	0	0	0	0	0	0	0	0	0	0	0	0	0	0	0	0	0	0	0	0	0	0	0	0	0	0	0	0
Sample56	0	0	0	0	0	0	0	0	0	0	0	0	0	0	0	0	0	0	0	0	4.69466e+06	0	0	0	0	0	0	0	0	0	0	0	0	0	0	0	0	0	0	0	0	0	0	0	0	0	0	0	0
Sample57	0	0	0	0	0	0	0	0	0	0	0	0	0	0	0	0	0	0	0	0	1.47327e+07	0	0	0	0	0	0	0	0	0	0	0	0	0	0	0	0	0	0	0	0	0	0	0	0	0	0	0	0
Sample58	0	0	0	0	0	0	0	0	0	0	0	0	0	0	0	0	0	0	0	0	9.28968e+07	0	0	0	0	0	0	0	0	0	0	0	0	0	0	0	0	0	0	0	0	0	0	0	0	0	0	0	0
Sample59	0	0	0	0	0	0	0	0	0	0	0	0	0	0	0	0	0	0	0	0	3.26541e+07	5.9371e+06	0	0	0	0	0	0	0	0	0	0	0	0	0	0	0	0	0	0	0	0	0	0	0	0	0	0	0
Sample60	0	0	0	0	0	0	0	0	0	0	0	0	0	0	0	0	0	0	0	0	1.57236e+07	0	0	0	0	0	0	0	0	0	0	0	0	0	0	0	0	0	0	0	0	0	0	0	0	0	0	0	0
Sample61	0	0	0	0	0	0	0	0	0	0	0	0	0	0	0	0	0	0	0	0	0	0	0	6.0406e+06	0	0	0	0	0	0	0	0	0	0	0	0	0	0	0	0	0	0	0	0	0	0	0	929323	185865
Sample62	0	0	0	1.87367e+06	0	0	0	0	0	0	0	0	0	0	0	0	0	4.15791e+08	0	2.44391e+06	0	0	0	8.70847e+07	1.76776e+07	0	1.01015e+07	0	0	0	0	0	0	0	0	0	0	1.47938e+08	6.80222e+07	0	0	1.05903e+07	0	0	0	0	0	1.87367e+06	244391
Sample63	0	0	0	0	2.28596e+06	0	0	0	0	0	0	0	0	0	0	0	0	0	0	0	0	0	0	6.19114e+06	0	0	0	0	0	285745	0	0	0	0	0	0	0	0	0	0	0	0	0	0	0	0	0	0	0
Sample64	0	0	0	0	0	0	0	0	0	0	0	0	0	0	0	0	0	3.46037e+08	6.00649e+06	4.17293e+06	0	0	0	0	1.64388e+06	0	758715	0	0	0	0	0	0	0	0	0	0	1.21711e+08	5.66507e+07	0	0	9.29426e+06	0	0	0	0	0	569036	63226.2
Sample65	0	0	0	0	0	0	0	0	0	0	0	0	0	0	0	0	0	0	0	0	0	0	0	0	0	0	0	0	0	0	0	0	0	0	0	0	0	0	0	0	0	0	0	0	0	0	0	0	0
Sample66	0	0	0	0	0	0	0	0	0	0	0	0	0	0	0	0	0	794577	0	0	0	0	0	207281	0	0	0	0	0	0	0	0	0	0	0	0	0	8.87853e+06	5.73477e+06	0	0	414562	0	0	0	0	207281	1.48551e+06	241828
Sample67	0	0	0	0	0	0	0	0	0	0	0	0	0	0	0	0	0	0	0	0	0	0	0	0	0	0	0	0	0	0	0	0	0	0	0	0	0	0	0	0	0	0	0	0	0	0	0	0	355920
Sample68	0	0	0	0	0	0	0	0	0	0	0	0	0	0	0	0	0	0	0	83547.3	0	0	0	0	0	0	0	0	0	0	0	0	0	0	0	0	0	0	0	0	0	0	0	0	0	0	0	0	55698.2
Sample69	0	0	1.11785e+07	0	0	0	0	0	0	0	0	8.79378e+06	0	0	0	1.34142e+06	0	0	0	0	0	0	0	1.0329e+08	0	2.36985e+07	0	0	0	0	0	596188	0	0	0	0	0	0	0	5.64888e+07	0	0	0	0	0	0	0	0	0
Sample70	0	0	0	0	0	0	0	0	0	0	0	0	0	0	0	0	0	0	0	0	0	0	0	1.77338e+08	0	0	0	7.49513e+06	0	0	0	0	0	0	0	1.55559e+06	0	0	0	0	0	0	0	0	0	0	0	0	0
Sample71	5.139e+06	0	2.23487e+07	0	1.79268e+06	0	0	2.27072e+06	0	1.07561e+06	836582	1.26682e+07	0	3.82438e+06	2.50975e+06	0	0	0	0	0	0	0	0	9.28606e+07	0	1.17121e+07	0	0	0	0	0	358535	0	0	0	597559	0	0	0	8.97533e+07	0	0	0	0	0	0	0	0	0
Sample72	0	0	0	1.26664e+07	2.53328e+07	0	0	1.41863e+07	0	0	0	0	0	0	0	0	0	0	0	0	0	0	0	6.42439e+08	0	0	0	1.51997e+07	0	0	0	0	0	0	0	0	4.5599e+06	0	2.53328e+06	0	0	0	0	0	0	0	0	0	0
Sample73	0	0	0	0	0	0	0	0	0	0	0	0	0	0	0	0	0	0	0	0	0	0	0	0	0	0	0	0	0	0	0	0	0	0	0	0	0	0	0	76225.6	0	0	0	0	0	0	0	0	76225.6
Sample74	0	0	0	0	0	0	0	235831	0	0	0	0	0	0	0	0	0	0	0	0	0	0	0	419254	0	0	0	0	0	0	0	0	0	0	0	0	0	0	0	0	0	0	0	0	0	0	0	288237	26203.4
Sample75	0	0	0	0	0	0	0	0	0	0	0	0	0	0	0	0	0	0	0	0	0	0	0	1.86035e+06	0	0	0	0	0	0	0	0	0	0	0	0	0	0	0	0	0	0	0	0	0	0	0	595312	0
Sample76	0	0	0	0	0	0	0	0	0	0	0	0	0	0	0	0	0	0	0	0	0	0	0	131401	0	0	0	0	0	0	0	0	0	0	0	0	0	0	0	0	0	0	0	0	0	0	0	569403	153301
[truncated: 364 more columns]

## Sheet: MaAsLin2 Metadata
Sample	Donor	Candida qPCR	Day_Relative_AB	Phase	Bacteria qPCR
Sample1	Donor A	4.21461	-2	PreAB	9.65403
Sample2	Donor B	3.11111	-2	PreAB	9.45763
Sample3	Donor A	2.3181	0	PreAB	9.59297
Sample4	Donor B	1.88606	0	PreAB	9.53134
Sample5	Donor A	4.94446	5	AB	9.31338
Sample6	Donor B	6.29524	5	AB	9.74093
Sample7	Donor A	5.54531	7	AB	9.80732
Sample8	Donor B	5.65239	7	AB	9.859
Sample9	Donor A	4.94766	9	PostAB	9.60526
Sample10	Donor B	4.999	9	PostAB	9.53058
Sample11	Donor A	4.39551	14	PostAB	9.99464
Sample12	Donor B	4.69222	14	PostAB	9.51826
Sample13	Donor C	3.94873	-3	PreAB	9.95813
Sample14	Donor D	4.07624	-3	PreAB	9.41624
Sample15	Donor E	5.27567	-3	PreAB	10.1762
Sample16	Donor F	4.78666	-3	PreAB	9.79631
Sample17	Donor G	3.57543	-3	PreAB	9.40009
Sample18	Donor H	5.45995	-3	PreAB	10.2957
Sample19	Donor I	2.81378	-3	PreAB	9.98252
Sample20	Donor J	4.74334	-3	PreAB	9.29651
Sample21	Donor C	3.85437	0	PreAB	9.2915
Sample22	Donor D	5.37977	0	PreAB	10.2377
Sample23	Donor E	5.70647	0	PreAB	10.4527
Sample24	Donor F	5.16882	0	PreAB	10.2365
Sample25	Donor G	4.43521	0	PreAB	10.15
Sample26	Donor H	4.98891	0	PreAB	9.81165
Sample27	Donor I	2.89956	0	PreAB	9.08177
Sample28	Donor J	4.39046	0	PreAB	9.07324
Sample29	Donor C	4.83445	5	AB	9.75324
Sample30	Donor D	5.55971	5	AB	10.1252
Sample31	Donor E	5.50338	5	AB	10.242
Sample32	Donor F	6.20092	5	AB	10.2255
Sample33	Donor G	4.50655	5	AB	10.024
Sample34	Donor H	5.73083	5	AB	10.1684
Sample35	Donor I	4.21752	5	AB	9.67145
Sample36	Donor J	4.41881	5	AB	8.80177
Sample37	Donor C	6.18974	7	AB	10.2174
Sample38	Donor D	5.56956	7	AB	10.1644
Sample39	Donor E	6.00309	7	AB	10.0319
Sample40	Donor F	4.52067	7	AB	10.0598
Sample41	Donor G	5.28895	7	AB	10.1433
Sample42	Donor H	5.23846	7	AB	9.76119
Sample43	Donor I	3.7243	7	AB	9.60692
Sample44	Donor J	4.90902	7	AB	8.58633
Sample45	Donor C	6.6135	9	PostAB	10.1487
Sample46	Donor D	6.05823	9	PostAB	10.2938
Sample47	Donor E	6.05353	9	PostAB	9.72495
Sample48	Donor F	5.49157	9	PostAB	10.3111
Sample49	Donor G	5.84357	9	PostAB	10.2246
Sample50	Donor H	5.53467	9	PostAB	10.1424
Sample51	Donor I	4.67522	9	PostAB	9.9108
Sample52	Donor J	6.41777	9	PostAB	9.48262
Sample53	Donor C	5.8969	14	PostAB	10.31
Sample54	Donor D	4.54564	14	PostAB	10.2853
Sample55	Donor E	5.45573	14	PostAB	9.60277
Sample56	Donor F	4.45504	14	PostAB	9.09971
Sample57	Donor G	3.75235	14	PostAB	9.60606
Sample58	Donor H	4.50188	14	PostAB	10.1952
Sample59	Donor I	3.72101	14	PostAB	9.5644
Sample60	Donor J	5.11771	14	PostAB	9.56738
Sample61	Donor K	3.12291	-3	PreAB	9.53177
Sample62	Donor L	3.59663	-3	PreAB	9.43057
Sample63	Donor K	5.33144	0	PreAB	9.48145
Sample64	Donor L	3.75519	0	PreAB	9.47763
Sample65	Donor K	7.77276	5	AB	9.68762
Sample66	Donor L	6.35794	5	AB	9.41949
Sample67	Donor K	7.66438	7	AB	9.57416
Sample68	Donor L	5.5339	7	AB	9.20702
Sample69	Donor M	3.18468	-3	PreAB	9.68941
Sample70	Donor N	3.37189	-3	PreAB	9.56726
Sample71	Donor M	3.55527	0	PreAB	9.57049
Sample72	Donor N	4.76968	0	PreAB	10.114
Sample73	Donor M	4.98441	5	AB	9.03066
Sample74	Donor N	6.1373	5	AB	9.26209
Sample75	Donor M	4.62754	7	AB	9.10356
Sample76	Donor N	5.60716	7	AB	9.09151

## Sheet: Metabolites - qPCR
Donor/Sterile	Condition	Strain	Days	Lactate (mM)	Ethanol (mM)	Acetate (mM)	Propionate (mM)	Isobutyrate (mM)	Butyrate (mM)	Isovalerate (mM)	Valerate (mM)	Isocaproate (mM)	Caproate (mM)	Candida (Rep 1) 26S rRNA gene copy/mL	Candida (Rep 2) 26S rRNA gene copy/mL	Candida (Rep 3) 26S rRNA gene copy/mL	Total bacteria (Rep 1) 16S rRNA gene copy/mL	Total bacteria (Rep 2) 16S rRNA gene copy/mL	Total bacteria (Rep 3) 16S rRNA gene copy/mL
Sterile SC5314	SC5314 Inoculum	SC5314	0											262940380	217229940	242980620
Sterile SC5314	SC5314 Inoculum	SC5314	2											246843620	360035380	331282280
Sterile SC5314	SC5314 Inoculum	SC5314	8											55771500	58833920	53728620
Sterile SC5314	Control	SC5314	0	0.133074	-----	0.36892	-----	-----	-----	-----	-----	-----	-----	3.53791e+06	3.4313e+06	3.62328e+06
Sterile SC5314	Control	SC5314	2	0.138291	30.3076	1.81184	0.27726	-----	0.7532	-----	0.05371	-----	-----	33948844	36057277	39464062
Sterile SC5314	Control	SC5314	5	0.108546	27.7309	1.50925	0.1187	-----	0.08497	-----	-----	-----	-----	347685970	335323880	377060400
Sterile SC5314	Control	SC5314	6	0.104329	26.6675	1.37032	0.10394	-----	0.06726	-----	-----	-----	-----	402362560	395336300	389486000
Sterile SC5314	Control	SC5314	7	0.108879	26.1872	1.27954	0.12545	-----	0.06207	-----	-----	-----	-----	329242470	287593720	256567720
Sterile SC5314	Control	SC5314	8	0.10677	24.4703	1.2335	0.13745	-----	0.09645	-----	-----	-----	-----	226016780	208800900	213676470
Sterile SC5314	Control	SC5314	9	0.115094	25.1686	1.32073	0.17182	-----	0.12987	-----	-----	-----	-----	416069780	496399560	375059940
Sterile SC5314	Control	SC5314	12	0.158824	21.4338	1.66952	0.4447	-----	0.07632	-----	-----	-----	-----	449833530	303128220	287729840
Sterile SC5314	Control	SC5314	13	0.181576	25.4391	1.70597	0.4627	-----	0.07255	-----	-----	-----	-----	459681840	491825100	387454620
Sterile SC5314	Control	SC5314	15	0.212209	25.1351	1.49093	0.42297	-----	0.08158	-----	-----	-----	-----	270517880	238378560	259777470
Sterile SC5314	Control	SC5314	16	0.171365	26.0075	1.67229	0.46479	-----	0.08961	0.04596	-----	-----	-----	362530100	296906500	297897750
Donor A	Faecal inoculum	SC5314	0											0	0	0	9.61222e+09	1.05125e+10	1.0694e+10
Donor B	Faecal inoculum	SC5314	0											140.457	0	0	4.42938e+09	4.50643e+09	4.44735e+09
Donors A - B	SC5314 inoculum	SC5314	0											4.86399e+06	6.19913e+06	5.11487e+06
Donors A - B	SC5314 inoculum	SC5314	2											2.06986e+08	2.23131e+08	1.98661e+08
Donors A - B	SC5314 inoculum	SC5314	15											1.00412e+08	9.32172e+07	8.26934e+07
Donor A	Control	SC5314	0	0.667925	-----	1.36097	0.29596	-----	0.11593	0.04293	-----	-----	-----	851288	847816	960804	1.21935e+09	1.33914e+09	1.26485e+09
Donor A	Control	SC5314	2	0.0054384	7.15156	47.4022	3.96309	0.09133	19.4419	0.06934	0.11884	0.06783	-----	12629.7	13613.4	17707.6	4.07279e+09	3.82805e+09	4.28285e+09
Donor A	Control	SC5314	5	0.00765816	6.01832	47.6672	6.34568	0.05995	15.896	0.06585	0.04956	-----	-----	110919	107409	107557	4.10336e+09	3.94471e+09	3.59009e+09
Donor A	Control	SC5314	7	0.00921199	8.89766	49.9353	8.8895	-----	11.9927	0.07343	-----	-----	-----	5331.9	3278.41	5068.48	1.03308e+10	1.07574e+10	1.10661e+10
Donor A	Control	SC5314	9	0.0329634	9.16879	46.1593	11.6965	0.04913	7.22862	0.12628	-----	-----	-----	21717.1	22739.2	21971	5.60364e+09	5.82755e+09	4.9285e+09
Donor A	Control	SC5314	12	0.0138735	10.4743	54.6792	13.9326	0.30067	12.6557	0.86021	0.04237	-----	-----	26155.6	30600.3	40217.5	7.24223e+09	8.56471e+09	7.38714e+09
Donor A	Control	SC5314	14	0.00743618	9.14772	46.0692	9.47301	0.26038	10.6941	0.75601	-----	-----	-----	90.0807			7.2641e+08	7.53197e+08	7.36981e+08
Donor A	Control	SC5314	15											105.986	103.865		4.27828e+09	4.00699e+09	3.91831e+09
Donor A	Control	SC5314	16	0.0203108	11.2621	46.2919	10.837	0.82304	13.142	1.50813	-----	-----	-----	1004.4	715.776	1164.28	2.55204e+09	2.24248e+09	2.232e+09
Donor A	Control	SC5314	17											254.037	75.7426	33.6662	4.97719e+09	5.20303e+09	4.06491e+09
Donor A	Control	SC5314	18											110.805	104.623	230.633	4.80545e+09	4.85254e+09	4.42267e+09
Donor A	Control	SC5314	19	0.0599334	11.2237	47.5953	11.3398	0.48141	10.2374	1.13205	-----	-----	-----			181.946	2.20172e+09	2.01836e+09	2.79635e+09
Donor A	Control	SC5314	20											514.869	1083.96	1370	6.04424e+09	5.77249e+09	5.24683e+09
Donor A	Control	SC5314	21	0.10899	10.319	44.7676	11.1848	0.43634	7.99652	1.03649	-----	-----	-----		95.7765		8.50987e+09	8.31703e+09	8.33193e+09
Donor A	Control	SC5314	23	0.0354051	9.19571	42.9585	10.9223	0.55828	8.56318	1.21534	-----	-----	-----	660.765	916.513	118.42	5.30052e+09	5.90899e+09	5.99104e+09
Donor A	Control	SC5314	26	0.0233074	11.1562	40.9994	11.9689	0.85655	12.595	1.5649	-----	-----	-----	3810.91	3603.76	2839.3	5.93977e+09	6.01314e+09	5.78959e+09
Donor A	Control	SC5314	28	0.0148724	10.6147	38.8199	10.9509	0.81452	15.3251	1.47799	-----	-----	-----	1290.11	838.209	1686.89	3.45802e+09	3.25065e+09	3.49093e+09
Donor A	Control	SC5314	30	0.0126526	11.1832	41.2546	11.0529	0.85951	16.0393	1.54241	-----	-----	-----	19881.2	22466.8	25433.7	3.19161e+09	2.9314e+09	2.9102e+09
Donor A	Clindamycin	SC5314	0	0.645616	-----	1.27492	0.29284	-----	0.10735	0.03867	-----	-----	-----	480549	485957	495374	1.81759e+09	1.77141e+09	1.77376e+09
Donor A	Clindamycin	SC5314	2	0.0209767	7.66028	49.4111	5.27978	0.1309	20.545	0.1302	0.34808	0.06224	-----	11147.5	6899.94	7901.53	4.337e+09	4.5448e+09	4.35341e+09
Donor A	Clindamycin	SC5314	5	7.14872	4.3944	40.0086	1.89796	-----	6.96286	-----	-----	-----	-----	102575	125816	120094	1.88835e+09	1.71295e+09	1.67456e+09
Donor A	Clindamycin	SC5314	7	0.0557159	7.17064	47.3537	6.25211	0.04849	2.97746	0.1849	-----	-----	-----	9739.12	9986.19	9889.16	5.95201e+09	6.25798e+09	5.54953e+09
Donor A	Clindamycin	SC5314	9	0.199778	8.22963	39.0601	7.95461	0.31164	3.73454	0.88856	-----	-----	-----	12776.1	13524	11448.1	3.55305e+09	3.90421e+09	3.75222e+09
Donor A	Clindamycin	SC5314	12	0.0140954	9.22668	45.4487	10.2335	0.64697	16.4614	1.4143	-----	-----	-----	15685.9	15691.2	17796.5	4.03642e+09	4.6989e+09	4.79003e+09
Donor A	Clindamycin	SC5314	14	0.0350721	7.97348	39.4595	9.26599	0.64166	15.2139	1.33984	-----	-----	-----	189.959	48.9968	385.1	3.76545e+09	4.04576e+09	3.94032e+09
Donor A	Clindamycin	SC5314	15											316.044	743.081	300.178	3.00552e+09	3.09247e+09	2.92407e+09
Donor A	Clindamycin	SC5314	16	2.44395	2.84143	17.6895	1.92089	0.11999	2.76079	0.26202	-----	-----	-----	16446.8	15251.7	16796.7	1.04519e+09	1.03885e+09	9.97872e+08
Donor A	Clindamycin	SC5314	17											1.1569e+06	1.02153e+06	1.13165e+06	7.09763e+09	7.18202e+09	7.06393e+09
Donor A	Clindamycin	SC5314	18											250092	239805	268174	2.98957e+09	3.04419e+09	2.83222e+09
Donor A	Clindamycin	SC5314	19	3.37736	14.0496	19.8972	2.05517	0.05802	0.5684	0.12428	-----	-----	-----	85776.6	87799	90413.2	2.07027e+09	2.06503e+09	2.03774e+09
Donor A	Clindamycin	SC5314	20											282635	287987	284819	3.72277e+09	3.71545e+09	3.87253e+09
Donor A	Clindamycin	SC5314	21	3.80466	13.1494	17.1325	2.42562	0.05274	0.35728	0.08999	-----	-----	-----	355920	373938	323141	6.30187e+09	6.8552e+09	6.09338e+09
Donor A	Clindamycin	SC5314	23	7.92231	12.6159	18.4447	3.56769	-----	0.34917	0.09861	-----	-----	-----	93865.8	90755.3	81320	3.97095e+09	3.98586e+09	4.13203e+09
Donor A	Clindamycin	SC5314	26	5.32408	13.9465	23.889	4.88617	0.05082	0.48779	0.12171	-----	-----	-----	39875.4	32181.3	38249.9	7.42761e+09	8.11164e+09	8.10058e+09
Donor A	Clindamycin	SC5314	28	3.30744	14.6488	25.1626	5.56147	0.05197	0.58518	0.1226	-----	-----	-----	25980.4	23561.9	25039	9.54524e+09	1.06911e+10	9.39581e+09
Donor A	Clindamycin	SC5314	30	3.26637	14.9101	27.016	11.9051	0.05905	0.70425	0.15503	-----	-----	-----	1407.7	1138.29	825.556	7.36522e+09	6.45805e+09	7.23937e+09
Donor A	Metronidazole	SC5314	0	0.662597	-----	1.3176	0.2957	-----	0.10776	0.03792	-----	-----	-----	319692	344198	321788	2.24798e+09	1.79039e+09	2.48463e+09
Donor A	Metronidazole	SC5314	2	0.00987791	7.30408	48.8401	4.14076	0.0837	19.6242	0.06967	0.20365	0.06137	-----	16869.1	16596.5	17014.5	3.95108e+09	3.98909e+09	3.74854e+09
Donor A	Metronidazole	SC5314	5	0.0082131	6.7794	45.2105	5.69889	-----	16.9621	0.06132	0.04107	-----	-----	27590.8	27497.1	28117.9	4.34576e+09	4.10473e+09	4.24023e+09
Donor A	Metronidazole	SC5314	7	0.249057	9.4371	48.7079	7.45323	-----	9.14715	0.05827	-----	-----	-----	324.873	427.655	283.666	6.92009e+09	6.39603e+09	6.80688e+09
Donor A	Metronidazole	SC5314	9	0.118646	9.18001	43.951	12.2539	0.12962	5.58726	0.53676	-----	-----	-----	2022.15	3104.07	3644.54	6.87119e+09	6.32493e+09	6.04573e+09
Donor A	Metronidazole	SC5314	12	0.0082131	9.41935	47.5921	13.2715	0.6033	17.5982	1.32297	0.03648	-----	-----	7471.01	9892.47	8183.17	4.86313e+09	4.76361e+09	4.46202e+09
Donor A	Metronidazole	SC5314	14	0.00899001	9.05416	45.0767	9.53719	0.66526	14.0829	1.36613	-----	-----	-----	733.136	1087.24	961.075	2.73009e+09	2.82682e+09	2.99196e+09
Donor A	Metronidazole	SC5314	15											275.334	95.7909	101.011	3.71236e+08	3.82909e+08	4.00666e+08
Donor A	Metronidazole	SC5314	16	5.7636	6.26841	20.3576	1.57677	0.09545	1.57664	0.17591	-----	-----	-----	1.60087e+07	1.35843e+07	1.80516e+07	3.02556e+08	2.77944e+08	2.76023e+08
Donor A	Metronidazole	SC5314	17											5.42025e+06	5.27898e+06	5.31065e+06	2.0481e+08	1.916e+08	1.83147e+08
Donor A	Metronidazole	SC5314	18											2.19872e+06	2.26025e+06	2.1239e+06	4.18484e+08	4.37146e+08	4.09543e+08
Donor A	Metronidazole	SC5314	19	4.18535	22.923	13.0084	0.19869	-----	0.19117	-----	-----	-----	-----	381147	394708	404249	4.07622e+07	4.01631e+07	4.38491e+07
Donor A	Metronidazole	SC5314	20											1.32192e+06	1.41923e+06	1.40949e+06	6.17675e+08	5.97635e+08	5.84792e+08
Donor A	Metronidazole	SC5314	21	3.4273	19.2854	10.2593	0.18603	-----	0.10289	-----	-----	-----	-----	724321	700920	655095	9.47393e+08	1.00241e+09	9.70606e+08
Donor A	Metronidazole	SC5314	23	4.10988	14.9592	11.3929	0.22194	-----	0.0875	-----	-----	-----	-----	247677	286854	233814	9.5279e+08	9.63636e+08	9.05598e+08
Donor A	Metronidazole	SC5314	26	4.98335	12.4135	18.397	0.34183	-----	0.13308	-----	-----	-----	-----	12373.7	13873.5	15211.5	1.31697e+09	1.30756e+09	1.25339e+09
Donor A	Metronidazole	SC5314	28	7.66815	9.30912	23.3901	0.5637	-----	0.1553	-----	-----	-----	-----	13760.6	13219.7	12524.3	2.75876e+09	2.15906e+09	2.01526e+09
Donor A	Metronidazole	SC5314	30	0.239845	8.57892	31.1016	6.91497	0.08143	1.54925	0.36601	-----	-----	-----	5198.91	4393.45	5350.92	3.49666e+09	3.55717e+09	3.569e+09
Donor A	Ciprofloxacin	SC5314	0	0.68768	-----	1.31354	0.30141	-----	0.11142	0.03623	-----	-----	-----	328353	369061	321980	1.95086e+09	2.02444e+09	2.12785e+09
Donor A	Ciprofloxacin	SC5314	2	0.0237514	5.43776	48.5965	3.5197	0.07561	19.8327	0.05326	0.14125	0.06412	-----	7404.01	7694.57	4950.68	3.21955e+09	3.42999e+09	3.69793e+09
Donor A	Ciprofloxacin	SC5314	5	1.18424	8.26012	46.6689	4.80467	-----	10.711	-----	-----	-----	-----	110920	113297	109536	3.5871e+09	3.53045e+09	3.48373e+09
Donor A	Ciprofloxacin	SC5314	7	1.34739	8.71302	44.235	7.23418	-----	1.99666	0.09362	-----	-----	-----	22467.7	21781.5	20922.8	4.15462e+09	3.81738e+09	4.02658e+09
Donor A	Ciprofloxacin	SC5314	9	0.355161	10.0721	35.6764	9.11419	0.47807	6.11373	1.26265	-----	-----	-----	44762	48586.8	44118.7	4.21486e+09	4.14622e+09	4.16679e+09
Donor A	Ciprofloxacin	SC5314	12	0.0116537	9.41234	47.3163	11.4975	0.70383	18.008	1.44055	0.03296	-----	-----	19484.4	19922.7	18763.4	4.39151e+09	4.20653e+09	4.31164e+09
Donor A	Ciprofloxacin	SC5314	14	0.0102109	8.17017	40.632	8.84727	0.81279	17.6533	1.56844	-----	-----	-----	201.958	145.478	153.354	1.28328e+09	1.18335e+09	1.33106e+09
Donor A	Ciprofloxacin	SC5314	15											331.869	65.7723	144.547	2.90106e+09	2.77459e+09	3.05384e+09
Donor A	Ciprofloxacin	SC5314	16	1.12431	10.9433	38.1975	2.4831	0.10332	6.84065	0.24137	-----	-----	-----	3065.06	3707	4204.73	1.65402e+09	1.50471e+09	1.44245e+09
Donor A	Ciprofloxacin	SC5314	17											828.054	258.983	708.635	1.6865e+09	1.70926e+09	1.62132e+09
Donor A	Ciprofloxacin	SC5314	18														60488.6	46737.2	74429
Donor A	Ciprofloxacin	SC5314	19	0.394895	12.824	23.108	1.05803	-----	4.72914	0.03655	-----	-----	-----	206.445	47.397		1.23533e+08	1.17825e+08	1.19569e+08
Donor A	Ciprofloxacin	SC5314	20											2258.52	1521.64	2236.15	6.60547e+07	6.69867e+07	6.41267e+07
Donor A	Ciprofloxacin	SC5314	21	0.11909	11.7898	18.3316	0.23578	-----	4.06379	-----	-----	-----	-----	3405.39	3406.17	2668.21	6.33899e+08	6.41191e+08	6.97572e+08
Donor A	Ciprofloxacin	SC5314	23	0.0718091	15.6548	27.3011	2.10509	-----	3.29897	0.05666	-----	-----	-----	14517.2	13641.2	12894.8	1.61763e+09	1.86683e+09	1.63192e+09
Donor A	Ciprofloxacin	SC5314	26	0.0187569	11.2377	35.8608	1.2354	-----	10.0608	0.04008	-----	-----	-----	9991.5	7995.51	8402.69	9.37345e+08	9.36356e+08	9.31071e+08
Donor A	Ciprofloxacin	SC5314	28	0.0188679	8.82631	41.4631	1.36762	-----	11.071	-----	-----	-----	-----	13893.9	12396	13596.8	1.08301e+09	1.20634e+09	1.1453e+09
Donor A	Ciprofloxacin	SC5314	30	0.00943396	8.8998	44.1664	3.93996	-----	11.7735	0.06612	-----	-----	-----	98374.7	96583.5	96825.4	4.93917e+08	4.70608e+08	4.68495e+08
Donor B	Control	SC5314	0	0.874584	-----	1.49062	0.29977	-----	0.0851	-----	-----	-----	-----	1.04423e+06	1.08733e+06	945895	9.87952e+08	1.08293e+09	1.15849e+09
Donor B	Control	SC5314	2	0.875694	6.38904	54.8269	7.95414	-----	6.25323	-----	-----	-----	-----	10555.7	9317.48	11470.2	8.22695e+09	7.72465e+09	8.16978e+09
Donor B	Control	SC5314	5	0.0344062	12.7508	40.4015	2.46263	0.11958	4.53853	0.52522	-----	-----	-----	170076	162094	159325	5.49895e+09	5.4479e+09	5.17492e+09
Donor B	Control	SC5314	7	1.18424	11.3121	32.6917	2.52267	0.22407	4.91466	0.75717	-----	-----	-----	13862.5	11594.9	16911.7	2.67428e+09	2.62689e+09	2.74431e+09
Donor B	Control	SC5314	9	1.86459	7.78074	25.7444	4.95322	0.7175	9.24568	1.44535	-----	-----	-----	14469.5	15370.3	14313.2	2.88016e+09	3.10577e+09	2.87987e+09
Donor B	Control	SC5314	12	0.0104329	9.83992	38.228	8.9902	1.01419	23.0904	1.77454	0.04888	-----	-----	3408.09	4082.45	4089.37	2.377e+09	2.44061e+09	2.60343e+09
Donor B	Control	SC5314	14	0.0108768	8.83908	33.0798	8.97598	0.91239	21.1363	1.55647	0.04808	-----	-----	127.268	103.068	100.548	4.70906e+09	4.5102e+09	4.61646e+09
Donor B	Control	SC5314	15											448.06	846.978	752.657	4.4524e+09	4.46958e+09	4.30426e+09
Donor B	Control	SC5314	16	0.00799112	8.97601	32.9377	10.3414	0.87908	20.0096	1.48014	0.05176	-----	-----	3051.02	2686.43	3034.64	2.85116e+09	2.6617e+09	2.73285e+09
Donor B	Control	SC5314	17											508.783	211.901	255.038	4.00574e+09	3.73331e+09	3.91343e+09
Donor B	Control	SC5314	18											2201.19	1522.66	2758.01	4.77146e+09	4.64587e+09	4.54334e+09
Donor B	Control	SC5314	19	0.00865705	9.97204	30.6073	10.442	0.95104	20.3666	1.61697	-----	-----	-----	480.716	250.856	621.076	2.96594e+09	3.07796e+09	2.98758e+09
Donor B	Control	SC5314	20											266.296	38.9293	693.251	5.52292e+09	5.16193e+09	4.71508e+09
Donor B	Control	SC5314	21	0.0105438	8.86272	30.3546	11.4025	0.94477	18.4073	1.68391	0.05404	-----	-----	830.273	240.357	537.925	4.80352e+09	4.77372e+09	4.6912e+09
Donor B	Control	SC5314	23	0.0138735	8.76722	31.67	11.685	0.91625	17.2317	1.60318	0.04981	-----	-----		176.305	62.6044	2.06632e+09	2.25295e+09	2.30627e+09
Donor B	Control	SC5314	26	0.0174251	9.85555	34.8854	12.3777	1.03097	20.8225	1.85154	0.05472	-----	-----	2750.55	2884.4	4409.99	1.65894e+09	1.87465e+09	1.70137e+09
Donor B	Control	SC5314	28	0.0108768	8.82745	34.0083	10.6488	0.9298	19.9005	1.5861	0.04837	-----	-----	496.779	513.887	1035.05	2.08819e+09	2.02697e+09	2.16079e+09
Donor B	Control	SC5314	30	0.00776915	9.29217	35.783	10.4991	0.9307	21.0965	1.64317	0.04928	-----	-----	523.305	1164.68	2024.04	2.28574e+09	2.43327e+09	4.71819e+09
Donor B	Clindamycin	SC5314	0	0.850166	0.28958	1.62198	0.308	-----	0.09497	-----	-----	-----	-----	364321	339315	348465	1.00827e+09	1.06443e+09	1.09175e+09
Donor B	Clindamycin	SC5314	2	0.449501	5.6314	52.3363	7.71223	-----	5.93484	-----	-----	-----	-----	6664.5	5011.47	4679.06	5.12503e+09	5.4025e+09	4.54099e+09
Donor B	Clindamycin	SC5314	5	0.0683685	11.8164	39.0661	2.48685	0.09319	4.81282	0.39357	-----	-----	-----	172461	183787	167005	3.05849e+09	3.1051e+09	3.14723e+09
Donor B	Clindamycin	SC5314	7	0.990011	10.455	32.8628	2.64239	0.33257	6.32073	0.98881	-----	-----	-----	3120.01	2416.92	2840.71	2.55377e+09	2.82814e+09	2.77815e+09
Donor B	Clindamycin	SC5314	9	0.432075	8.06344	27.4355	5.21897	0.76218	10.7007	1.49506	-----	-----	-----	2205.98	1512.65	1769.95	3.92436e+09	3.96407e+09	4.02722e+09
Donor B	Clindamycin	SC5314	12	0.00788013	10.6017	38.3436	10.4588	1.04583	23.2809	1.76463	0.05938	-----	-----	1806.89	1013.54	1054.24	2.85499e+09	2.79037e+09	2.95958e+09
Donor B	Clindamycin	SC5314	14	0.0099889	9.52604	35.737	9.96798	0.96458	21.0217	1.6113	0.05366	-----	-----	204.262	26.5068		3.34592e+09	3.43974e+09	3.41111e+09
Donor B	Clindamycin	SC5314	15											212.108		103.27	5.7925e+08	5.63042e+08	5.73722e+08
Donor B	Clindamycin	SC5314	16	3.57159	3.0127	19.3658	1.95587	0.19535	3.81887	0.34612	-----	-----	-----	29004.8	28795.7	25675.5	7.48338e+08	7.75528e+08	6.76675e+08
Donor B	Clindamycin	SC5314	17											6.36221e+06	6.80258e+06	7.27452e+06	8.29101e+08	6.17791e+08	6.2269e+08
Donor B	Clindamycin	SC5314	18											1.58109e+06	1.51136e+06	1.4582e+06	4.32057e+08	4.41665e+08	4.54879e+08
Donor B	Clindamycin	SC5314	19	0.225638	24.2062	16.1221	1.55965	-----	0.70677	0.07466	-----	-----	-----	1.06211e+06	2.5522e+06	2.3062e+06	5.92082e+09	5.35395e+09	5.24672e+09
Donor B	Clindamycin	SC5314	20											946436	913229	978692	8.28117e+09	8.44535e+09	8.06448e+09
Donor B	Clindamycin	SC5314	21	0.138402	15.4705	21.1001	4.03643	0.06702	0.65483	0.14562	-----	-----	-----	452465	422510	472470	7.56285e+09	7.03494e+09	7.08506e+09
Donor B	Clindamycin	SC5314	23	0.530744	13.667	22.1588	4.73291	0.07152	0.57972	0.17482	-----	-----	-----		145398	153910	3.44908e+09	3.33049e+09	3.39945e+09
Donor B	Clindamycin	SC5314	26	2.46615	15.1178	24.6373	5.9869	0.07045	0.717	0.16392	-----	-----	-----	125125	131281	88061.9	4.73052e+09	4.71951e+09	4.62912e+09
Donor B	Clindamycin	SC5314	28	1.28968	15.9154	28.8802	13.1583	0.05766	0.68978	0.13278	-----	-----	-----	52686.2	50841.4	44157.9	3.30508e+09	3.44714e+09	3.14192e+09
Donor B	Clindamycin	SC5314	30	0.720533	16.6647	36.2023	13.4555	0.06681	2.53959	0.16339	-----	-----	-----	17254.6	15678.6	18045.9	2.69644e+09	2.77526e+09	2.66761e+09
Donor B	Metronidazole	SC5314	0	1.10766	-----	1.59867	0.3155	-----	0.09497	-----	-----	-----	-----	858935	882471	835167	1.18105e+09	1.16999e+09	1.2469e+09
Donor B	Metronidazole	SC5314	2	1.59267	6.34881	54.6994	7.55907	-----	6.79169	-----	-----	-----	-----	11022.8	9579	14272.8	5.33319e+09	4.8229e+09	5.12663e+09
Donor B	Metronidazole	SC5314	5	0.200888	11.4153	39.3201	2.35627	-----	4.6109	0.14226	-----	-----	-----	390575	360214	353257	3.45728e+09	3.23543e+09	3.72229e+09
Donor B	Metronidazole	SC5314	7	0.91343	10.8283	32.4843	2.42147	0.25906	5.80064	0.88909	-----	-----	-----	24086.1	25868.4	25897.8	2.01206e+09	2.05079e+09	2.0154e+09
Donor B	Metronidazole	SC5314	9	1.4384	8.43368	26.6144	4.49427	0.76931	10.1275	1.50516	-----	-----	-----	26838.2	23365.6	24334.4	2.48719e+09	2.27194e+09	2.31081e+09
Donor B	Metronidazole	SC5314	12	0.0100999	9.39186	35.3361	8.65032	0.98162	22.1551	1.69025	0.05066	-----	-----	10921.2	9452.37	10187.2	2.38022e+09	2.16974e+09	2.32554e+09
Donor B	Metronidazole	SC5314	14	0.00466149	9.19205	31.6407	7.47241	0.9133	22.1441	1.54782	0.04774	-----	-----	102.72		566.34	3.13931e+09	2.8411e+09	3.08131e+09
Donor B	Metronidazole	SC5314	15											143.138	93.5678		4.5313e+08	4.45877e+08	4.49994e+08
Donor B	Metronidazole	SC5314	16	14.4462	1.37904	16.2673	1.00534	0.11912	2.23959	0.23288	-----	-----	-----	4604.92	2843	2751.73	9.37096e+08	1.03118e+09	9.7415e+08
Donor B	Metronidazole	SC5314	17											13664.7	11250.2	11583.9	2.07799e+09	2.14985e+09	2.18711e+09
Donor B	Metronidazole	SC5314	18											5676.6	7676.93	8881.94	2.2465e+09	2.15592e+09	2.19958e+09
Donor B	Metronidazole	SC5314	19	14.4484	9.8843	8.82651	0.13867	-----	0.20298	-----	-----	-----	-----	67.8594	405.065	200.062	5.91549e+08	6.14169e+08	5.66218e+08
Donor B	Metronidazole	SC5314	20											131.818	530.811	255.206	1.42294e+09	1.23773e+09	9.69566e+08
Donor B	Metronidazole	SC5314	21	9.96448	11.1909	10.7816	0.21453	-----	0.13736	-----	-----	-----	-----	224.435	262.573	51.6891	4.57153e+08	4.33437e+08	4.94248e+08
Donor B	Metronidazole	SC5314	23	7.48724	13.4339	13.8715	0.24646	-----	0.12575	-----	-----	-----	-----	137.574		133.642	1.192e+09	1.16127e+09	1.17674e+09
Donor B	Metronidazole	SC5314	26	4.46948	13.3852	18.0258	0.54264	-----	0.18625	-----	-----	-----	-----				1.50458e+09	1.34375e+09	1.36388e+09
Donor B	Metronidazole	SC5314	28	9.37403	9.12269	28.3938	1.19231	-----	0.16096	-----	-----	-----	-----				2335.61	6544.5	12960.9
Donor B	Metronidazole	SC5314	30	0.0118757	4.91455	33.0177	9.72966	0.58824	6.45201	1.30774	-----	-----	-----				1.97369e+09	2.01955e+09	1.95726e+09
Donor B	Ciprofloxacin	SC5314	0	0.82242	-----	1.5458	0.31839	-----	0.09074	-----	-----	-----	-----	497500	480699	462719	1.14673e+09	1.11081e+09	1.13726e+09
Donor B	Ciprofloxacin	SC5314	2	1.09656	5.02378	51.0459	7.65317	-----	7.0592	-----	-----	-----	-----	4807.17	6569.6	5469.45	3.95319e+09	3.56558e+09	2.51904e+08
Donor B	Ciprofloxacin	SC5314	5	0.187902	11.3137	40.0961	2.40087	-----	4.29074	0.12536	-----	-----	-----	312756	283683	282996	3.52555e+09	3.82463e+09	3.6293e+09
Donor B	Ciprofloxacin	SC5314	7	1.26859	10.9808	36.2439	2.45347	0.22156	5.12242	0.74563	-----	-----	-----	5959.98	3312.13	3465.85	1.76895e+09	1.48754e+09	1.72799e+09
Donor B	Ciprofloxacin	SC5314	9	2.06548	7.10472	24.7286	3.85659	0.68257	8.82594	1.37748	-----	-----	-----	4571.39	3068.33	3743.96	2.54372e+09	2.4749e+09	2.65782e+09
Donor B	Ciprofloxacin	SC5314	12	0.00621532	6.1239	23.7982	5.58996	0.66696	14.7518	1.13547	0.03689	-----	0.02331	198.389	204.082	430.467	6.71422e+08	6.32196e+08	3.12937e+08
Donor B	Ciprofloxacin	SC5314	14	0.00921199	8.38461	32.3166	7.61343	0.92932	20.9943	1.66804	0.04464	-----	-----			81.1221	2.60551e+09	2.45612e+09	2.5437e+09
Donor B	Ciprofloxacin	SC5314	15												209.874		6.14657e+08	6.12942e+08	6.23876e+08
Donor B	Ciprofloxacin	SC5314	16	2.36848	9.81265	34.3784	1.92578	0.22938	8.62119	0.48209	-----	-----	-----	4353.53	4598.95	4525.96	6.90732e+08	7.29295e+08	7.2416e+08
Donor B	Ciprofloxacin	SC5314	17											2293.82	1772.5	653.863	2.21698e+09	2.07156e+09	2.03986e+09
Donor B	Ciprofloxacin	SC5314	18												154.097	183.18	3.46811e+07	3.49275e+07	3.34047e+07
Donor B	Ciprofloxacin	SC5314	19	0.82131	18.8294	20.2751	0.48456	-----	3.15565	-----	-----	-----	-----	727.718	545.496	345.355	1.34753e+09	1.39155e+09	1.34978e+09
Donor B	Ciprofloxacin	SC5314	20											563.746	209.97	815.094	1.98146e+09	1.96007e+09	1.90093e+09
Donor B	Ciprofloxacin	SC5314	21	0.210766	18.1386	18.4738	0.21376	-----	0.78195	-----	-----	-----	-----	482.633	982.903	895.37	1.01529e+09	1.02213e+09	1.01539e+09
Donor B	Ciprofloxacin	SC5314	23	0.134406	20.648	20.1143	0.28323	-----	0.34284	-----	-----	-----	-----	766.455	513.754	1317.24	1.41442e+09	1.47869e+09	1.41685e+09
Donor B	Ciprofloxacin	SC5314	26	0.0205327	12.6725	20.7306	3.41063	0.05521	15.6413	0.09659	-----	-----	-----	28099	21270.3	22179.1	3.05686e+09	3.08916e+09	3.18415e+09
Donor B	Ciprofloxacin	SC5314	28	0.00854606	8.51255	21.7155	2.90303	0.04768	20.3732	0.07359	0.03595	-----	-----	8388.94	11692.4	7788.94	1.70683e+09	2.01793e+09	2.09322e+09
Donor B	Ciprofloxacin	SC5314	30	0.009101	8.86873	34.8883	4.92862	0.05039	18.61	0.12146	0.03125	-----	-----	172497	183243	182335	1.71711e+09	1.61751e+09	1.79877e+09
Donor C	Faecal inoculum	SC5314	0											3.25882	3.26948	2.8448	7.59991e+09	7.21615e+09	6843233000
Donor D	Faecal inoculum	SC5314	0														57995300000	61430280000	64220085000
Donor E	Faecal inoculum	SC5314	0													2.6269	3857546200	3.7418e+09	3636966000
Donor F	Faecal inoculum	SC5314	0														11394260000	11516994000	11074645000
Donor G	Faecal inoculum	SC5314	0												2.85256		9307327500	8686096000	8063100000
Donor H	Faecal inoculum	SC5314	0												2.84435		19075611000	20347194000	21268320000
Donor I	Faecal inoculum	SC5314	0														130267280000	160450850000	168166620000
Donor J	Faecal inoculum	SC5314	0														6303332500	7566822000	6.27728e+09
Donors C - J	SC5314 inoculum	SC5314	0											7.06763e+08	8.66981e+08	7.82744e+08
Donors C - J	SC5314 inoculum	SC5314	2											5.01185e+08	4.68938e+08	7.26459e+08
Donors C - J	SC5314 inoculum	SC5314	20											2.62797e+08	2.58522e+08	2.8891e+08
Donor C	Clindamycin	SC5314	0	0.406639	-----	1.00111	0.1911	-----	0.09954	-----	-----	-----	-----				9175213000	9085948000	9577925000
Donor C	Clindamycin	SC5314	2	0.00366341	5.40628	43.2188	8.88778	0.42377	18.3118	0.87314	0.29474	-----	-----	1235.57	2541.42	2111.59	2.75712e+09	2740993800	2862174400
Donor C	Clindamycin	SC5314	5	0.00632771	3.22552	30.9305	21.0753	-----	14.1243	0.13393	0.17142	-----	-----	534882	505993	497685	7258217000	7.73188e+09	7819223000
Donor C	Clindamycin	SC5314	7	0.0146536	1.98497	26.7265	24.6046	-----	14.253	0.10368	0.15552	-----	-----	10124.6	8798.48	8711.68	3.2254e+09	3194633000	3099097500
Donor C	Clindamycin	SC5314	9	0.0053286	2.07285	31.98	26.7079	-----	11.2929	0.13604	0.13021	-----	-----	636.504	740.628	1833.34	6.71807e+08	7.41324e+08	674487200
Donor C	Clindamycin	SC5314	11	0.0113233	2.43064	31.0626	25.7393	-----	8.94852	0.14064	0.10015	-----	-----	18882.3	18660.1	11540.8	9260411000	9531890600	10522870000
Donor C	Clindamycin	SC5314	14	0.00943606	2.55986	32.2765	26.0309	-----	8.5525	0.13981	0.12007	-----	-----	11921.8	14635	11768.8	14980209000	16443572000	16201636000
Donor C	Clindamycin	SC5314	16	0.00943606	2.83456	34.6195	24.6213	-----	7.60495	0.12824	0.11602	-----	-----	10469.2	7271.65	8918.48	7582988000	10498585000	9160902000
Donor C	Clindamycin	SC5314	19	0.976909	1.64939	32.3621	23.726	-----	3.8383	0.09231	-----	-----	-----	6329.52	8037.5	7085.98	2070090300	2.04292e+09	1756711600
Donor C	Clindamycin	SC5314	20	1.99489	1.20953	18.0461	11.2887	-----	1.384	0.07201	-----	-----	-----	3787.95	1516.16	1254.71	528157540	501975980	521863600
Donor C	Clindamycin	SC5314	21	1.20448	0.43867	7.7578	3.67329	-----	0.50617	-----	-----	-----	-----	82569.1	69666.5	73057.8	628775980	595841760	587187230
Donor C	Clindamycin	SC5314	22	1.35435	6.4102	13.1926	1.38307	-----	0.16684	-----	-----	-----	-----	1.21827e+06	1.20968e+06	1.1987e+06	15607602000	16856766000	14943238000
Donor C	Clindamycin	SC5314	23	1.16674	3.75584	12.0119	1.33549	-----	-----	0.06544	-----	-----	-----	200026	190373	189117	17785405000	17240822000	17373586000
Donor C	Clindamycin	SC5314	24	0.179729	4.93115	15.4617	4.12993	0.08224	-----	0.06332	-----	-----	-----	70029.7	60950.4	73933	5924110000	5621890000	5450402500
Donor C	Clindamycin	SC5314	25	1.98712	5.49648	19.2626	3.99931	0.09166	-----	0.08285	-----	-----	-----	1.35746e+06	1264087	1.24457e+06	20680524000	15524822000	13845318000
Donor C	Clindamycin	SC5314	26	2.63655	4.30986	18.8666	4.07428	0.06767	-----	0.08743	-----	-----	-----	1.56077e+06	1.66543e+06	1.41741e+06	15926008000	17136598000	16431615000
Donor C	Clindamycin	SC5314	28	1.51421	2.63492	21.9779	5.2936	0.07898	-----	0.14505	-----	-----	-----	4.27771e+06	3730703	4.31198e+06	14229359000	14304466000	13715001000
Donor C	Clindamycin	SC5314	30	2.48113	4.40388	24.0757	7.95836	0.07748	-----	0.18707	-----	-----	-----	2.58582e+06	2.78357e+06	2.77673e+06	12443581000	14429724000	10908332000
Donor C	Clindamycin	SC5314	33	1.80395	4.14905	24.9511	10.3542	-----	-----	0.17078	-----	-----	-----	790646	783220	792143	21318138000	22615062000	17318758000
Donor C	Clindamycin	SC5314	35	0.88921	1.66854	25.4064	28.39	-----	-----	0.15501	-----	-----	-----	21051.3	21245.5	15271.1	1936440600	1910995600	1895102300
Donor C	Clindamycin	SC5314	37	0.427287	0.66003	24.7336	27.8115	-----	-----	0.15055	-----	-----	-----	9148.1	12207.1	15413	16493569000	15984772000	22924655000
Donor C	Clindamycin	SC5314	40	0.416519	1.49272	28.3722	27.2347	-----	-----	0.16489	-----	-----	-----	14118.8	6577.89	9437.16	12078404000	10706721000	7126374000
Donor D	Clindamycin	SC5314	0	0.343472	0.34295	0.85552	0.22142	-----	0.14033	0.04811	0.0462	-----	-----			287.85	2018129400	2096613000	2.00962e+09
Donor D	Clindamycin	SC5314	2	0.00210924	5.12614	55.2984	6.73985	0.92011	15.3695	1.51395	1.46116	-----	0.04204	32089.2	44120	43025.5	15630800000	14956442000	16418562000
Donor D	Clindamycin	SC5314	5	0.00321936	4.9516	46.1275	7.19915	0.12752	16.0486	0.2298	0.42768	-----	-----	1.86849e+06	1508344	1.81244e+06	15106566000	14836424000	15668324000
Donor D	Clindamycin	SC5314	7	0.00555062	6.18047	49.746	9.59429	0.08727	14.6353	0.12915	0.11385	-----	-----	55555.7	45939.6	43863.8	10075960000	9511442500	10090055000
Donor D	Clindamycin	SC5314	9	0.00432948	4.44901	39.2423	19.1958	0.1781	11.8517	0.46495	0.10142	-----	-----	9104.55	9868.83	6722.75	1384620600	1350667000	1346493000
Donor D	Clindamycin	SC5314	11	0.0401865	4.49418	36.3775	24.8092	0.72879	8.99062	1.39319	0.06453	-----	-----	34141	38299.4	71454	9213420600	8859339400	10915609000
Donor D	Clindamycin	SC5314	14	0.0122114	5.10971	35.8716	24.7352	0.66564	8.57085	1.34271	0.06607	-----	-----	8198.72	6985.45	7314.79	13387025000	16808900000	16278441000
Donor D	Clindamycin	SC5314	16	0.0122114	5.36733	36.3126	25.0244	0.62167	8.30029	1.27246	0.06043	-----	-----	13332.2	8096.49	14328.6	2693615600	2563528300	2565556700
Donor D	Clindamycin	SC5314	19	0.0146536	5.33758	36.1036	24.4299	0.63329	8.96601	1.31956	0.06411	-----	-----	230740	237487	251048	16736594000	19863189000	15253562000
Donor D	Clindamycin	SC5314	20	2.2369	3.98611	31.0085	12.0892	0.21759	4.29396	0.50195	-----	-----	-----	6878.47	5321.03	8375.92	1.72011e+09	1.65372e+09	1.66475e+09
Donor D	Clindamycin	SC5314	21	3.75777	1.30059	18.1922	4.3678	0.07202	1.31653	0.16419	-----	-----	-----	173219	189469	191459	2112619500	2188901000	2176712000
Donor D	Clindamycin	SC5314	22	0.48901	0.77978	17.4131	5.87546	-----	0.32088	0.08569	-----	-----	-----	19778.4	12415	14318.7	1444234000	1261083300	1185093700
Donor D	Clindamycin	SC5314	23	0.135324	0.5807	21.5213	6.70403	0.07003	0.07745	0.06361	-----	-----	-----	86782.2	90623.2	78023.1	2608306000	2.63288e+09	2450365200
Donor D	Clindamycin	SC5314	24	0.772647	3.22508	24.882	8.79751	0.12295	-----	0.16788	-----	-----	-----	382114	348989	357413	13359422000	12973898000	13686825000
Donor D	Clindamycin	SC5314	25	1.73734	5.02031	23.752	6.36326	0.07799	-----	0.18585	-----	-----	-----	238752	242551	201764	10600906000	10664212000	12066810000
Donor D	Clindamycin	SC5314	26	3.15275	5.34613	22.0214	5.0548	0.07966	-----	0.19416	-----	-----	-----	344413	370327	398736	13423795000	15581678000	14800122000
Donor D	Clindamycin	SC5314	28	2.42007	5.93949	23.9035	5.23025	0.07612	-----	0.23059	-----	-----	-----	1.13825e+06	1.19107e+06	1.10113e+06	20765942000	18092650000	20150998000
Donor D	Clindamycin	SC5314	30	2.24134	6.93071	28.5681	7.22125	0.07632	-----	0.2125	-----	-----	-----	195353	222020	216343	17727238000	18685985000	16900682000
Donor D	Clindamycin	SC5314	33	0.420071	9.86674	30.6012	5.59033	0.06908	-----	0.16529	-----	-----	-----	29926	41738	33717.2	19289742000	19000220000	19575625000
Donor D	Clindamycin	SC5314	35	0.355018	10.1463	30.1806	5.81955	0.06964	-----	0.16893	-----	-----	-----	12225.1	19815.4	7607.02	15896966000	9514334000	8952220000
Donor D	Clindamycin	SC5314	37	0.761545	13.7798	29.4853	5.70603	0.07742	-----	0.18703	-----	-----	-----	39134.4	28210	32798.2	8.33525e+09	7306657500
Donor D	Clindamycin	SC5314	40	0.219583	5.65363	29.1164	25.1337	0.06968	-----	0.21229	-----	-----	-----	233058	212515	209357	14610474000	14557668000	10139779000
Donor E	Clindamycin	SC5314	0	0.390431	-----	0.97476	0.23262	-----	0.12337	-----	-----	-----	-----				1895017800	2493871200	2217640600
Donor E	Clindamycin	SC5314	2	0.00244227	5.26201	55.313	13.9588	0.10339	15.0183	0.11971	0.11723	-----	-----	34574.4	17833.2	17588.9	4900721000	4851030600	4781919000
Donor E	Clindamycin	SC5314	5	0.00410746	4.48544	42.9464	19.5271	0.12676	12.1442	0.39043	0.09094	-----	-----	4.19758e+06	4638201	4245254	12799091000	12353761000	12055536000
Donor E	Clindamycin	SC5314	7	0.00510657	3.68453	33.1624	22.8328	0.76057	11.0371	1.2599	0.09905	-----	-----	67140.9	53931.4	63341.7	17511934000	16703148000	14605765000
Donor E	Clindamycin	SC5314	9	0.00566163	3.16514	33.9642	28.1146	0.83093	11.2926	1.38314	0.11039	-----	-----	45635.7	38568.9	35787.5	4676650600	4541183400	4550473800
Donor E	Clindamycin	SC5314	11	0.0172069	2.1735	21.2166	16.2947	0.41068	5.06933	0.74087	-----	-----	-----	177765	148426	146592	9531872500	11881081000	9537319400
Donor E	Clindamycin	SC5314	14	0.00499556	3.05635	30.653	30.4112	0.83113	10.8431	1.51474	0.10303	-----	-----	11026.4	17254.6	16687.4	1649343400	1.83331e+09	1822589700
Donor E	Clindamycin	SC5314	16	0.00421847	2.40728	31.9114	30.5624	0.78637	10.3272	1.41146	0.09639	-----	-----	173389	206209	186362	16511532000	14775791000	13721919000
Donor E	Clindamycin	SC5314	19	0.0146536	4.02902	33.3497	29.1641	0.72949	8.01086	1.32462	0.07297	-----	-----	482650	499247	544248	20897875000	46718490000	17472198000
Donor E	Clindamycin	SC5314	20	0.513655	3.55532	24.4446	17.9533	0.49547	5.39592	1.03148	0.05104	-----	-----	19263.5	23493.4	16842	930446500	886388800	9.32278e+08
Donor E	Clindamycin	SC5314	21	0.432393	1.61047	14.3887	10.5993	0.24173	2.47085	0.48416	-----	-----	-----	204212	211155	220505	1217839600	1208240000	1157600700
Donor E	Clindamycin	SC5314	22	0.467362	0.73848	9.22676	6.88331	0.10655	0.84779	0.2114	-----	-----	-----	23608.4	21131.1	28170.7	2.96352e+09	3040061000	2882101200
Donor E	Clindamycin	SC5314	23	0.0888099	2.42004	16.1316	7.40056	0.08435	0.27808	0.13891	-----	-----	-----	215217	211199	209178	12248798000	13029068000	13189624000
Donor E	Clindamycin	SC5314	24	0.860346	5.4779	25.6604	9.19907	0.10773	0.10212	0.21721	-----	-----	-----	370758	302886	282459	17988184000	17530770000	16857796000
Donor E	Clindamycin	SC5314	25	2.32904	6.7495	23.4873	7.09304	0.07429	-----	0.14446	-----	-----	-----	1.24173e+06	1.25198e+06	1351028	15260428000	13863209000	13119171000
Donor E	Clindamycin	SC5314	26	2.15586	6.37071	20.7935	6.98409	0.07496	-----	0.14079	-----	-----	-----	1.20526e+06	869637	946507	11446536000	10475229000	10363107500
Donor E	Clindamycin	SC5314	28	0.975799	2.48613	22.2545	8.99589	0.12798	-----	0.26853	-----	-----	-----	1.20528e+06	1.06209e+06	1.1262e+06	5.301e+09	5174724000	5448847500
Donor E	Clindamycin	SC5314	30	1.47536	3.81611	24.7545	11.0284	0.13479	-----	0.38225	-----	-----	-----	2573936	2697809	2.56404e+06	10609118000	10920992000	10654394000
Donor E	Clindamycin	SC5314	33	2.53441	5.00138	29.0895	9.9602	0.10411	-----	0.31799	-----	-----	-----	263888	297442	295417	3842426200	4340029400	3.83727e+09
Donor E	Clindamycin	SC5314	35	2.11035	9.06895	30.1961	8.6876	0.08179	-----	0.23891	-----	-----	-----	155741	110738	128364	33052592000	14501776000	14135544000
Donor E	Clindamycin	SC5314	37	1.94161	8.30125	28.851	9.16097	0.09129	-----	0.25742	-----	-----	-----	285800	294715	241683	19702296000	47583640000	22983898000
Donor E	Clindamycin	SC5314	40	0.165853	7.11364	30.65	26.593	0.1013	-----	0.30392	-----	-----	-----	95530	116236	94645.2	17164390000	16141274000	13038648000
Donor F	Clindamycin	SC5314	0	0.334813	-----	1.05804	0.26342	-----	0.16202	-----	0.04821	-----	0.03743				3.566e+09	4.12721e+09	3901428000
Donor F	Clindamycin	SC5314	2	0.00543961	4.05306	46.0501	5.71617	0.15476	17.3289	0.21954	1.52101	-----	0.05408	10699.9	12407.1	12486.3	11295291000	12501424000	12169394000
Donor F	Clindamycin	SC5314	5	0.00466252	3.04292	31.938	6.98069	-----	7.14603	0.0862	0.10093	-----	-----	668520	749456	736696	2867739400	2542550500	2.83402e+09
Donor F	Clindamycin	SC5314	7	0.00865897	2.78014	38.1685	25.6077	0.53638	8.72778	1.15168	0.07007	-----	-----	1.4706e+06	1.34808e+06	1.67702e+06	15751235000	16037096000	14881259000
Donor F	Clindamycin	SC5314	9	0.00732682	3.40397	34.3359	35.0831	1.06413	14.1554	1.89233	0.1351	-----	-----	339119	310214	398111	29572238000	28061280000	30959312000
Donor F	Clindamycin	SC5314	11	0.00321936	3.24081	28.841	26.7748	0.72657	10.0974	1.32229	0.09939	-----	-----	340922	372343	390562	15663086000	18359790000	16472701000
Donor F	Clindamycin	SC5314	14	0.00111012	3.5508	28.3109	27.0016	0.75286	10.7611	1.39509	0.10043	-----	-----	128692	117592	119024	4614253000	4559922500	5793948000
Donor F	Clindamycin	SC5314	16	0.00899201	3.00098	29.2928	27.7728	0.69943	9.78808	1.27352	0.08779	-----	-----	55767.8	72092.8	55699.5	6.67969e+09	6243487000	5845325000
Donor F	Clindamycin	SC5314	19	0.00721581	4.2578	32.5564	37.8884	1.12958	13.9907	2.14596	0.11109	-----	-----	157656	128555	156312	21296580000	13465419000	16951159000
Donor F	Clindamycin	SC5314	20	0.671958	3.3901	24.6159	13.5453	0.51363	6.06872	1.06396	-----	-----	-----	2178.2	2219.91		1254744840	1186914100
Donor F	Clindamycin	SC5314	21	1.79396	1.59692	14.7858	5.62881	0.23817	2.83167	0.49263	-----	-----	-----	359942	345250	385136	957106600	954957300	936812300
Donor F	Clindamycin	SC5314	22	2.11701	6.43487	15.3454	1.38366	-----	0.6584	0.12304	-----	-----	-----	104943	101088	109396	1929708100	2.0022e+09	1797737200
Donor F	Clindamycin	SC5314	23	2.03375	7.36394	15.4838	0.76822	-----	0.20065	-----	-----	-----	-----	294131	261143	272071	5755442500	5.93288e+09	6038303000
Donor F	Clindamycin	SC5314	24	2.38455	14.1934	20.9356	1.97517	-----	0.07217	0.07168	-----	-----	-----	1.71506e+06	1.46495e+06	1.58476e+06	17647336000	15999972000	16779540000
Donor F	Clindamycin	SC5314	25	2.34791	12.7521	19.381	2.47084	-----	-----	0.12702	-----	-----	-----	28894.3	17699.3	25896.4	7.37017e+09	6072392000	6881510000
Donor F	Clindamycin	SC5314	26	3.25821	11.3848	19.6492	3.00889	-----	-----	0.13917	-----	-----	-----	31983.4	38924	28585.1	10861692000	11420680000	12143739000
Donor F	Clindamycin	SC5314	28	3.23934	7.54942	24.6095	5.66216	-----	-----	0.16027	-----	-----	-----	308816	338549	283088	20006150000	16752288000	24654688000
Donor F	Clindamycin	SC5314	30	1.59747	2.24813	24.0345	9.96146	0.08991	-----	0.20408	-----	-----	-----	339473	331703	314837	9695954400	9953790000	9602395000
Donor F	Clindamycin	SC5314	33	1.53863	6.58482	28.3813	6.82849	0.08809	-----	0.21007	-----	-----	-----	24948.5	32234.2	28356.1	1241070160	1309210550	1224014600
Donor F	Clindamycin	SC5314	35	0.798179	4.5612	29.0103	28.8407	0.08048	-----	0.27095	-----	-----	-----	4993.86	8088.26	6668.01	1.88894e+09	1867167500	1.8195e+09
Donor F	Clindamycin	SC5314	37	0.105906	1.51073	31.409	32.9801	0.06749	-----	0.24879	-----	-----	-----	13269.7	9137.65	16197	1522284800	1605760200	2225477300
Donor F	Clindamycin	SC5314	40	0.128663	1.03624	32.4258	32.6568	-----	-----	0.17159	-----	-----	-----	466755	447265	486490	14739300000	15446618000	16958018000
Donor G	Clindamycin	SC5314	0	0.385435	-----	0.90414	0.17682	-----	0.11114	-----	-----	-----	-----				5455768000	8.37775e+09	6485676000
Donor G	Clindamycin	SC5314	2	0.00244227	4.81161	51.8507	7.19879	0.16872	17.7952	0.26103	1.30859	-----	0.04377	4590.82	7744.31	9626.39	16111798000	17025042000	19649645000
Donor G	Clindamycin	SC5314	5	0.00399645	5.84873	47.8706	7.61008	-----	13.5582	0.11895	0.07107	-----	-----	707215	629490	725662	4592333000	4209143000	4871625300
Donor G	Clindamycin	SC5314	7	0.00555062	4.07934	41.1548	17.7376	-----	9.83183	0.18435	0.06666	-----	-----	17050.1	21179.1	21618.5	1153757200	1204176250	1206371600
Donor G	Clindamycin	SC5314	9	0.00543961	2.18831	28.7996	24.4619	0.67239	11.2689	1.19821	0.11267	-----	-----	98944.2	109935	100683	19666321000	20726956000	22358068000
Donor G	Clindamycin	SC5314	11	0.0123224	3.04876	28.0664	27.4101	0.75827	10.8807	1.37088	0.09821	-----	-----	47788.2	41095.8	44749.6	14872884000	18982512000	17822051000
Donor G	Clindamycin	SC5314	14	0.0138766	3.04168	27.8176	27.5987	0.76289	11.2603	1.38432	0.1018	-----	-----	51543.1	46871.1	43582.6	18130246000	17620709000	17057481000
Donor G	Clindamycin	SC5314	16	0.01754	2.90802	31.8111	32.31	0.74215	11.8991	1.36704	0.1086	-----	-----	3376.51	3143.09	4766.65	2690999000	2614935600	2231326000
Donor G	Clindamycin	SC5314	19	0.00599467	2.45101	26.5647	28.9074	0.6894	10.9598	1.35748	0.11422	-----	-----	27615.6	29434.4	24669.7	14570090000	15228665000	12574639000
Donor G	Clindamycin	SC5314	20	3.13721	1.60432	20.3899	14.1007	0.36933	4.81198	0.76374	0.05757	-----	-----	6958.21	5435.78	2603.51	680009800	6.63847e+08	688125100
Donor G	Clindamycin	SC5314	21	1.71625	0.75067	10.663	5.9709	0.15605	1.84945	0.31218	-----	-----	-----	199772	207952	202288	1.3548e+09	1131258360	1056354800
Donor G	Clindamycin	SC5314	22	0.196825	3.00878	16.0397	5.73585	-----	0.37892	0.09499	-----	-----	-----	56613.2	68442.3	48211.5	1731954400	1694043100	1864560000
Donor G	Clindamycin	SC5314	23	0.131217	5.24227	22.3022	6.72081	0.08268	0.10386	0.11404	-----	-----	-----	9703.17	9723.14	10665.4	2459408100	2383846900	2410391900
Donor G	Clindamycin	SC5314	24	0.175955	3.07738	23.317	7.70309	0.07366	-----	0.15166	-----	-----	-----	33820.7	35218	27271.4	10976719000	10858739000	9872391000
Donor G	Clindamycin	SC5314	25	0.250555	3.98355	22.6045	6.53706	0.07602	-----	0.15524	-----	-----	-----	75525.9	92423.2	74038	15459089000	15792239000	9162262500
Donor G	Clindamycin	SC5314	26	0.236901	5.2967	23.1309	5.00518	0.08544	-----	0.13208	-----	-----	-----	202866	186607	194065	14619981000	13665255000	13445496000
Donor G	Clindamycin	SC5314	28	0.254996	8.5477	27.5205	6.67664	0.07089	-----	0.16732	-----	-----	-----	704684	778162	609791	16952056000	19521048000	13844208000
Donor G	Clindamycin	SC5314	30	1.66186	7.85925	25.4256	7.89409	0.07639	-----	0.18075	-----	-----	-----	8499.72	14035.8	10866.6	5188476200	5328068000	4702552000
Donor G	Clindamycin	SC5314	33	1.63521	7.13232	39.5948	7.14334	-----	-----	0.13068	-----	-----	-----	6056.31	5059.01	5846.61	3.88558e+09	4.07483e+09	4.15049e+09
Donor G	Clindamycin	SC5314	35	0.993561	8.53797	47.4114	8.74409	-----	-----	0.10448	-----	-----	-----	5892.95	2714.25	6124.82	9836453000	8528014000	8.19755e+09
Donor G	Clindamycin	SC5314	37	0.181949	4.91763	44.7929	25.2151	-----	-----	0.11776	-----	-----	-----	3445.77	7855.05	3468.01	14998111000	6620291000	7.22381e+09
Donor G	Clindamycin	SC5314	40	0.467251	2.51457	41.2163	27.4766	-----	2.35573	0.10046	-----	-----	-----	4805.68	4788.83	720.153	10758520000	10919570000	12284178000
Donor H	Clindamycin	SC5314	0	0.347691	-----	0.761	0.1112	-----	0.09006	-----	-----	-----	-----				4515789400	4309395600	4404181200
Donor H	Clindamycin	SC5314	2	0.000666075	5.78333	40.6928	6.70746	0.28875	25.3955	0.46271	0.36827	-----	-----	12021.2	5630.49	6278.07	17456704000	15677248000	18792974000
Donor H	Clindamycin	SC5314	5	0.00421847	7.71944	48.9678	7.10772	0.09121	11.6188	0.15039	0.06381	-----	-----	189546	191159	197601	1405116200	1333341200	1460507800
Donor H	Clindamycin	SC5314	7	0.00488455	8.18149	51.1209	10.0675	0.07238	11.0738	0.20805	-----	-----	-----	72823	63438	151711	1720036600	1661427300	1661708800
Donor H	Clindamycin	SC5314	9	0.00366341	6.94792	39.5813	12.6637	0.73529	11.7946	1.36349	0.05644	-----	-----	2571.34	6393.46	4140.02	623370900	594709730	604607660
Donor H	Clindamycin	SC5314	11	0.00566163	5.50404	32.0107	20.6769	0.7893	11.7961	1.38062	0.05932	-----	-----	5827.33	7630.7	5938.01	2950085000	3258501200	2.89813e+09
Donor H	Clindamycin	SC5314	14	0.00988011	3.78352	30.4946	24.5982	0.76042	10.7456	1.37548	0.06416	-----	-----	244741	193317	201960	26364988000	22589445000	25776385000
Donor H	Clindamycin	SC5314	16	0.00954707	2.16664	31.0182	28.3263	0.70704	10.3533	1.35543	0.06211	-----	-----	277110	271528	316466	20404161000	20844839000	18012566000
Donor H	Clindamycin	SC5314	19	0.0105462	2.92378	27.973	25.3965	0.65417	9.67537	1.22989	0.06616	-----	-----	103333	92030.7	97074.4	7143829000	5484624000	6814946000
Donor H	Clindamycin	SC5314	20	0.773091	2.97769	24.9533	13.3446	0.41884	6.43781	0.89056	-----	-----	-----	6188.46	4918.37	5498.1	692717340	609719570	677034140
Donor H	Clindamycin	SC5314	21	2.00377	1.59372	15.5505	5.20342	0.19345	2.46228	0.36261	-----	-----	-----	40146	38677.3	41261.6	13485406000	12272184000	13118901000
Donor H	Clindamycin	SC5314	22	1.56639	0.6877	8.22173	1.47283	-----	0.56467	0.0945	-----	-----	-----	99448.8	86372.7	76790.3	10885736000	8798618000	11235348000
Donor H	Clindamycin	SC5314	23	0.224578	4.25737	15.2172	5.76618	-----	0.13836	0.04943	-----	-----	-----	42655.1	110693	49071.7	12739262000	11664198000	15663385000
Donor H	Clindamycin	SC5314	24	1.15786	7.63979	20.3356	5.81813	-----	-----	0.09925	-----	-----	-----	483343	570801	560046	14238688000	14506471000	15459921000
Donor H	Clindamycin	SC5314	25	2.27464	8.58035	21.9587	4.84573	-----	-----	0.12306	-----	-----	-----	371877	286468	347766	12247249000	12665721000	9664568000
Donor H	Clindamycin	SC5314	26	2.95404	8.49448	20.7358	3.73972	-----	0.06884	0.12159	-----	-----	-----	164040	174064	181386	5631132000	6163095000	5516329000
Donor H	Clindamycin	SC5314	28	2.42895	8.85709	25.0503	3.52227	-----	0.09187	0.13089	-----	-----	-----	360535	331712	335276	14945082000	11541214000	15151269000
Donor H	Clindamycin	SC5314	30	1.74067	9.51351	26.071	5.48204	-----	0.08656	0.16493	-----	-----	-----	61497.3	68746.4	70575.6	9640919000	10081331000	9956664000
Donor H	Clindamycin	SC5314	33	1.74512	7.98265	33.1766	7.49217	0.06909	0.10021	0.19549	-----	-----	-----	30111.3	35034.8	30133.5	14147446000	16192696000	16680704000
Donor H	Clindamycin	SC5314	35	1.35435	6.96076	41.3871	6.59267	-----	0.1046	0.1617	-----	-----	-----	47947.8	29841.7	26389.3	8.26687e+09	8211671000	7414722000
Donor H	Clindamycin	SC5314	37	0.351243	5.40017	40.4575	20.2521	-----	0.10314	0.14832	-----	-----	-----	13808.6	18069.9	15394.8	12751695000	12387779000
Donor H	Clindamycin	SC5314	40	0.136989	2.95191	41.1157	27.7375	-----	0.15078	0.15015	-----	-----	-----	207989	207323	211641	10540524000	16283609000	17339925000
Donor I	Clindamycin	SC5314	0	0.346692	-----	0.86518	0.12584	-----	0.13796	-----	-----	-----	-----				270396600	282152150	287563650
Donor I	Clindamycin	SC5314	2	0.00333037	4.57337	37.5557	5.05575	0.10201	26.3288	0.16272	1.53134	-----	-----	1885.02	1551.26	2416.69	9770038000	9921858000	11958901000
Donor I	Clindamycin	SC5314	5	0.00399645	8.57475	44.4766	10.0055	-----	9.74309	0.17877	0.09807	-----	-----	1.86169e+06	2.00207e+06	1.77402e+06	19502718000	18629124000	17203826000
Donor I	Clindamycin	SC5314	7	0.00677176	7.63263	44.2648	11.512	0.52744	11.3711	1.2447	0.05122	-----	-----	358926	336166	358781	48147915000	49746535000	39195585000
Donor I	Clindamycin	SC5314	9	0.00577265	6.64134	39.3622	11.5733	0.88796	12.505	1.43237	0.05149	-----	-----	2007.73	4732	1326.4	14072601000	15073075000	18354762000
Donor I	Clindamycin	SC5314	11	0.0505107	5.30117	34.9828	23.3723	0.83808	9.23167	1.49271	0.05148	-----	-----	839.379	3097.37	1290.18	14675612000	13067369000	14274024000
Donor I	Clindamycin	SC5314	14	0.0545071	3.83978	31.885	26.26	0.82574	9.08608	1.50992	0.06422	-----	-----		906.678	656.945	3886410000	2345442700	2544494200
Donor I	Clindamycin	SC5314	16	0.0203153	3.47836	31.6953	27.1611	0.74703	9.28302	1.36344	0.07038	-----	-----	701.005	601.58		9528407000	10252187500	9035923000
Donor I	Clindamycin	SC5314	19	0.00821492	2.91585	30.1182	27.0283	0.74032	9.95099	1.36656	0.07452	-----	-----	1108.5	669.097	603.001	1222869600	1211051900	1187579450
Donor I	Clindamycin	SC5314	20	1.00799	3.153	25.1153	14.062	0.37623	6.20216	0.79206	-----	-----	-----	1213.46	1310.29	2545.34	1613748100	1697983400	1260713900
Donor I	Clindamycin	SC5314	21	1.50089	1.84734	14.36	5.1226	0.14631	2.25952	0.29948	-----	-----	-----	109216	103703	93680.6	385868630	380545980	389439570
Donor I	Clindamycin	SC5314	22	1.61079	6.92079	15.067	1.18396	-----	0.51943	0.0773	-----	-----	-----	48638	43497.4	42126.8	1.39755e+09	1343546200	1459631900
Donor I	Clindamycin	SC5314	23	1.54307	3.15118	10.3874	0.55716	-----	0.16635	-----	-----	-----	-----	19567.5	21040.8	26199.2	2633560600	2237843900	2508848900
Donor I	Clindamycin	SC5314	24	1.22558	8.45484	13.592	0.50279	-----	-----	-----	-----	-----	-----	11673	21379.4	16451.7	4582195300	4830412200	4666398800
Donor I	Clindamycin	SC5314	25	1.43539	13.9825	16.6342	0.50652	-----	-----	-----	-----	-----	-----	11719.1	7817.06	10937.5	5.68188e+09	5800348000	5.42746e+09
Donor I	Clindamycin	SC5314	26	1.62744	13.6756	18.1576	1.21866	-----	-----	-----	-----	-----	-----	5528.34	2107.98	8264.41	3.79891e+09	4304660600	4.03136e+09
Donor I	Clindamycin	SC5314	28	2.40897	9.08382	21.3026	2.49118	-----	0.08027	0.12243	-----	-----	-----	50710.2	48184.3	43121.8	7310455000	7549562000	9569875000
Donor I	Clindamycin	SC5314	30	1.36656	9.13888	22.2706	5.18819	-----	0.09389	0.13525	-----	-----	-----	72852.3	61195.5	69140.6	8397720000	7961753000	9769400600
Donor I	Clindamycin	SC5314	33	1.37544	8.32342	23.0921	6.88068	-----	0.11306	0.17391	-----	-----	-----	6409.72	5394.08	3977.12	4.24107e+09	3709050000	3.05313e+09
Donor I	Clindamycin	SC5314	35	1.41652	8.3805	34.2469	5.56154	-----	0.09146	0.1197	-----	-----	-----	8832.25	5180.87	6400.24	6922317000	6191732000
Donor I	Clindamycin	SC5314	37	0.608126	8.00999	41.2004	14.9726	-----	0.08932	0.10633	-----	-----	-----	14116.1	6657.73	15447.9	10085400000	8879350600	8154632500
Donor I	Clindamycin	SC5314	40	0.290964	4.34722	41.2456	26.2843	-----	0.10003	0.12448	-----	-----	-----	28742.6	20340.7	10722.4		2130156600	2.04863e+09
Donor J	Clindamycin	SC5314	0	0.350244	-----	0.75135	0.11919	-----	-----	-----	-----	-----	-----				4797103400	5071310600	4818773400
Donor J	Clindamycin	SC5314	2	0.00299734	6.49502	47.6366	6.79029	0.17042	18.2282	0.32008	1.58919	0.04043	-----	34452.1	32382.8	28067.3	14631200000	17305562000	17277778000
Donor J	Clindamycin	SC5314	5	0.00521758	7.32212	41.8476	7.80041	-----	10.7729	0.11326	0.12482	-----	-----	994289	1.05645e+06	1044135	6126915000	5862157500	5.40026e+09
Donor J	Clindamycin	SC5314	7	0.0169849	7.03608	43.155	7.68706	-----	10.614	0.16779	0.05207	-----	-----	80037.2	49418.4	83021.4	6576717500	6.86363e+09	6721737000
Donor J	Clindamycin	SC5314	9	0.00810391	6.35161	42.4452	7.92487	0.75741	14.2832	1.47059	-----	-----	-----	128259	129617	142616	4812173400	5930920000	5.6853e+09
Donor J	Clindamycin	SC5314	11	0.00854796	2.77697	29.7733	23.8829	0.80897	11.4315	1.48058	0.05708	-----	-----	272262	330481	245201	12977351000	13406376000	14008086000
Donor J	Clindamycin	SC5314	14	0.00888099	2.24933	26.7358	23.2507	0.64672	9.14531	1.2361	0.05088	-----	-----	63208.9	46812.7	43403.9	16521156000	16962281000	14406375000
Donor J	Clindamycin	SC5314	16	0.00843694	2.48324	28.5724	28.6191	0.76701	11.2954	1.45218	0.05791	-----	-----	62803.6	49414.4	53917.6	2.06305e+09	2008083000	1866774700
Donor J	Clindamycin	SC5314	19	0.00654973	2.77865	28.1363	27.6006	0.71895	11.2446	1.38718	0.05765	-----	-----	30040.2	21155.4	22524.5	1266222600	1149764000	1135129450
Donor J	Clindamycin	SC5314	20	0.441274	1.97098	19.2103	12.799	0.37931	6.663	0.79184	-----	-----	-----	13802.6	15426.3	17604.5	2219825200	2132425300	2160638300
Donor J	Clindamycin	SC5314	21	0.0910302	0.86216	18.7986	8.69892	0.17856	2.40235	0.38289	-----	-----	-----	13639.2	10951.1	17168.9	738313600	788835800	7.41865e+08
Donor J	Clindamycin	SC5314	22	0.123557	0.37529	17.1907	9.54115	0.10036	0.47981	0.28224	-----	-----	-----	13805.8	20650.5	15320.1	2476701100	2441977500	2445765800
Donor J	Clindamycin	SC5314	23	0.487456	2.03165	24.595	6.335	-----	0.13266	0.18769	-----	-----	-----	6923.26	1567.68	7233.66	597570080	621017930	601739650
Donor J	Clindamycin	SC5314	24	1.97824	3.95005	32.7661	3.32331	-----	-----	0.10245	-----	-----	-----	26068.8	24851.3	27771.7	646120600	650382500	604119700
Donor J	Clindamycin	SC5314	25	2.22802	4.89952	35.3096	1.90447	-----	-----	0.05785	-----	-----	-----	117715	144293	145915	1615804500	1754991900	1506580600
Donor J	Clindamycin	SC5314	26	2.45448	5.09102	34.907	1.31133	-----	-----	-----	-----	-----	-----	88730.3	69682.3	84884.2	388732070	391663870	376911560
Donor J	Clindamycin	SC5314	28	2.34125	5.27169	37.4376	1.18294	-----	-----	-----	-----	-----	-----	2.45973e+06	2.84743e+06	2.5433e+06	2727736200	3407128000	2979816200
Donor J	Clindamycin	SC5314	30	2.06816	6.24922	42.7777	2.24384	-----	0.07337	0.05177	-----	-----	-----	1.56355e+06	1.64925e+06	1.61105e+06	5114199400	5202331600	5115246200
Donor J	Clindamycin	SC5314	33	1.67296	5.77642	40.4964	2.91369	-----	0.09626	0.06791	-----	-----	-----	104061	129442	159890	3186073800	3605122500	4287892000
Donor J	Clindamycin	SC5314	35	2.66652	5.85036	43.4295	2.88521	-----	0.09242	0.06152	-----	-----	-----	49855.9	36204.9	33072.3	6385877000	5344672500	6702268000
Donor J	Clindamycin	SC5314	37	2.36123	6.02442	46.5886	14.2764	-----	0.09484	0.0796	-----	-----	-----	175644	175561	154518	10192299400	21175658000	14327591000
Donor J	Clindamycin	SC5314	40	1.27331	3.20627	43.3213	24.9179	-----	0.09501	0.085	-----	-----	-----	294547	262296	300575	10033121000	8257081000	7842500000
Donor K	Faecal inoculum	SC5314-GFP	0											0	0	0	4612847200	4840442600	4687143800
Donor L	Faecal inoculum	SC5314-GFP	0											0	0	0	72607976000	75346680000	7.39174e+10
Donor M	Faecal inoculum	SC5314-GFP	0											3543.43	5048.65	5503.23	7868408000	7897969000	7997567000
Donor N	Faecal inoculum	SC5314-GFP	0											5043.15	5306.79	4416.77	2.83624e+09	2894169000	3.2691e+09
Donors K - L - Sterile	SC5314 inoculum	SC5314-GFP	0											8697423000	7564654000	8597902000
Donors K - L - Sterile	SC5314 inoculum	SC5314-GFP	2											4.67301e+09	3901358578	5606847940
Donors K - L - Sterile	SC5314 inoculum	SC5314-GFP	15											6.68522e+09	5733006289	7102374970
Donors M - N	SC5314 inoculum	SC5314-GFP	0											3579631500	4553183000	3934295000
Donors M - N	SC5314 inoculum	SC5314-GFP	2											3445424000	3718433000	3163029500
Donors M - N	SC5314 inoculum	SC5314-GFP	15											6720149000	6138078500	5609103500
Donor K	Clindamycin	SC5314-GFP	0	0.503219	0.71445	0.8023	0.32918	-----	0.1005	-----	-----	-----	-----	3.53691e+06	3.0871e+06	4.10214e+06	230642360	242022130	234357190
Donor K	Clindamycin	SC5314-GFP	2	1.39654	13.7165	47.7722	4.1126	0.07121	9.41729	-----	-----	-----	-----	901319	827442	912203	3.12474e+09	3144349000	3337983800
Donor K	Clindamycin	SC5314-GFP	4	7.30351	11.0833	42.5813	2.81199	-----	2.08748	-----	-----	-----	-----	14130.6	11075.5	8543.79	2677785000	2518617700	2461861200
Donor K	Clindamycin	SC5314-GFP	7	6.06461	13.7303	37.0172	4.19876	-----	0.39901	0.05231	-----	-----	-----	1.33262e+06	1.39438e+06	1.56668e+06	1664826000	2224414400	2643457000
Donor K	Clindamycin	SC5314-GFP	9	2.24134	14.2853	44.928	6.63477	-----	1.2652	0.05655	-----	-----	-----	8939.92	9246.08	7317.38	2513951600	2781139000	2783301200
Donor K	Clindamycin	SC5314-GFP	11	0.531083	10.9296	40.6986	8.46974	0.33828	2.78204	0.92786	-----	-----	-----	2038.65	1333.1	609.616	2.87095e+09	3691971000	3643834400
Donor K	Clindamycin	SC5314-GFP	14	0.187278	14.8875	38.3906	10.5825	0.58063	3.86965	1.24983	-----	-----	-----	180314	230109	233102	3.1253e+09	2.84692e+09	3117897500
Donor K	Clindamycin	SC5314-GFP	15	11.2556	8.11106	28.125	6.05774	0.20735	1.60681	0.48618	-----	-----	-----	3472.3	3642.45	4328.81	1842149800	1673720000	1658582300
Donor K	Clindamycin	SC5314-GFP	16	3.30928	6.73608	14.9044	2.60607	0.08715	0.52144	0.16509	-----	-----	-----	5.79956e+06	5.21064e+06	5.28352e+06	3374288800	3.02424e+09	3032419000
Donor K	Clindamycin	SC5314-GFP	17	1.11345	26.1833	10.5893	2.19739	-----	0.16159	0.06025	-----	-----	-----	2.57224e+07	2.38155e+07	2.63616e+07	2.7258e+09	3.44667e+09	2370663400
Donor K	Clindamycin	SC5314-GFP	18	0.140431	27.0298	10.3168	7.61244	-----	-----	0.06911	-----	-----	-----	8.83216e+07	6.35799e+07	5.29354e+07	1181864600	1170277600	1130457000
Donor K	Clindamycin	SC5314-GFP	19	0.255107	25.5007	9.60025	7.43896	-----	-----	0.05579	-----	-----	-----	5.86142e+07	5.23463e+07	6.6818e+07	5383390000	4805134700	4424466600
Donor K	Clindamycin	SC5314-GFP	20	0.167296	29.7302	9.3974	7.88827	-----	-----	0.09735	-----	-----	-----	5.68921e+07	6.51968e+07	6.7873e+07	2512087300	2510671100
Donor K	Clindamycin	SC5314-GFP	21	2.00155	26.798	9.54485	9.34722	-----	-----	0.14441	-----	-----	-----	4.38482e+07	5.23413e+07	4.23267e+07	3653564400	4039723800	3560088000
Donor L	Clindamycin	SC5314-GFP	0	0.54274	0.60148	0.92368	0.26336	-----	0.12206	-----	-----	-----	-----	3.29504e+07	3.21687e+07	3.05451e+07	3630398800	3767334000	3.69587e+09
Donor L	Clindamycin	SC5314-GFP	2	0.515098	15.0826	40.0236	4.46176	0.08848	13.1187	0.10921	0.06604	-----	-----	67270.2	59143.8	68666	2666615600	2610043300	2.75782e+09
Donor L	Clindamycin	SC5314-GFP	4	2.60768	10.9888	41.1436	2.50775	-----	7.00943	-----	-----	-----	-----	13870.8	8689.17	9265.82	2365001100	2318071900	2437108900
Donor L	Clindamycin	SC5314-GFP	7	1.4143	6.21531	32.9618	4.44502	-----	8.37264	0.06824	-----	-----	-----	1.19286e+06	1.46974e+06	1.43048e+06	2.05831e+09	2142876600	2100784000
Donor L	Clindamycin	SC5314-GFP	9	3.88766	10.0102	32.3005	4.92261	0.28391	11.6407	0.92953	-----	-----	-----	9431.14	11207.5	10472.5	2545641200	2293123600	2266398900
Donor L	Clindamycin	SC5314-GFP	11	0.0123224	8.91139	26.5549	4.76836	0.76604	14.8969	1.35012	-----	-----	-----	4466.49	3435.12	3949.37	2559257300	2434651600	3091286200
Donor L	Clindamycin	SC5314-GFP	14	0.0145426	14.4647	27.5719	5.43156	0.82863	10.946	1.44935	-----	-----	-----	7245.71	5060.49	4766.91	2667351200	3408889000	2934258000
Donor L	Clindamycin	SC5314-GFP	15	0.0183171	10.0516	17.0801	3.60758	0.80166	9.20501	1.49277	-----	-----	-----	2906.07	3502.64	1075.2	952258360	905231500	799292000
Donor L	Clindamycin	SC5314-GFP	16	0.146758	5.40355	6.97592	1.30455	0.31281	3.87951	0.66582	-----	-----	-----	1.00984e+06	975644	866493	1095242300	1000947700	729786500
Donor L	Clindamycin	SC5314-GFP	17	0.482238	85.6888	81.3741	-----	-----	1.00666	-----	-----	-----	-----	1.17914e+06	1.10061e+06	1.107e+06	2942808800	2.8422e+09	2.78414e+09
Donor L	Clindamycin	SC5314-GFP	18	0.760435	16.7096	8.74799	0.19286	-----	0.41526	0.07743	-----	-----	-----	1.1259e+06	1.01458e+06	1.0434e+06	490177070	565435700	509739400
Donor L	Clindamycin	SC5314-GFP	19	1.48091	13.5652	9.33211	0.15154	-----	0.12941	-----	-----	-----	-----	2.22108e+06	2.12088e+06	2.4982e+06	2449368300	2.75358e+09	2678597500
Donor L	Clindamycin	SC5314-GFP	20	0.308726	17.8257	13.4499	0.30904	-----	-----	-----	-----	-----	-----	279272	299073	283050	1149882900	1.46917e+09	1.34276e+09
Donor L	Clindamycin	SC5314-GFP	21	1.94494	18.3385	13.5157	0.50244	-----	-----	-----	-----	-----	-----	360065	309625	356005	1628133000	1628709500	1575280600
Sterile SC5314-GFP	Control	SC5314-GFP	0	0.490009	1.12827	-----	-----	-----	-----	-----	-----	-----	-----	1.8258e+07	2.3608e+07	1.95009e+07
Sterile SC5314-GFP	Control	SC5314-GFP	2	0.293295	39.3944	0.54748	-----	-----	0.08737	-----	-----	-----	-----	3.06886e+08	3.11099e+08	3.16813e+08
Sterile SC5314-GFP	Control	SC5314-GFP	4	0.353353	33.9224	0.79971	-----	-----	-----	-----	-----	-----	-----	2.46327e+08	3.03812e+08	270263266
Sterile SC5314-GFP	Control	SC5314-GFP	7	0.347469	37.2943	1.1762	-----	-----	-----	-----	-----	-----	-----	3.89579e+08	3.58037e+08	3.58098e+08
Sterile SC5314-GFP	Control	SC5314-GFP	9	0.277642	36.9865	0.80908	-----	-----	0.07456	-----	-----	-----	-----	2.16843e+08	1.86686e+08	2.00039e+08
Sterile SC5314-GFP	Control	SC5314-GFP	11	0.312833	35.9496	0.81979	-----	-----	0.10233	-----	-----	-----	-----	1.66158e+08	2.02866e+08	1.49939e+08
Sterile SC5314-GFP	Control	SC5314-GFP	14	0.290631	46.3497	1.05664	-----	-----	-----	-----	-----	-----	-----	6.82564e+06	7.72213e+06	8.36732e+06
Sterile SC5314-GFP	Control	SC5314-GFP	15	0.292185	35.5587	0.74579	-----	-----	0.09098	-----	-----	-----	-----	218958144	1.97028e+08	2.21936e+08
Sterile SC5314-GFP	Control	SC5314-GFP	16	0.285968	37.0709	0.6885	-----	-----	-----	-----	-----	-----	-----	2.97337e+08	2.9992e+08	291852095
Sterile SC5314-GFP	Control	SC5314-GFP	17	0.32571	36.0144	0.79137	-----	-----	-----	-----	-----	-----	-----	7.2124e+07	6.74004e+07	7.38143e+07
Sterile SC5314-GFP	Control	SC5314-GFP	18	0.29829	30.9121	0.83879	-----	-----	-----	-----	-----	-----	-----	1.9222e+08	1.9491e+08	187290961
Sterile SC5314-GFP	Control	SC5314-GFP	19	0.272091	36.5657	0.88605	-----	-----	-----	-----	-----	-----	-----	4.168e+08	4.79959e+08	3.95805e+08
Sterile SC5314-GFP	Control	SC5314-GFP	20	0.262655	36.1105	1.09575	-----	-----	-----	-----	-----	-----	-----	2.13752e+08	259438984	2.22793e+08
Sterile SC5314-GFP	Control	SC5314-GFP	21	0.285413	35.5686	0.91878	0.17328	-----	-----	-----	-----	-----	-----	3.4304e+08	3.50015e+08	3.24258e+08
Donor M	Clindamycin	SC5314-GFP	0	0.390653	0.42968	1.20084	0.46005	-----	0.18302	-----	-----	-----	-----	2187290	2.0789e+06	2.14134e+06	1.7121e+08	171937380	174003340
Donor M	Clindamycin	SC5314-GFP	2	0.195715	7.62601	46.9949	7.87936	0.08454	12.657	0.06811	0.07434	-----	-----	9886.6	10127.1	10516.4	1401499700	1.42543e+09	1497291200
Donor M	Clindamycin	SC5314-GFP	4	0	6.86433	39.7123	3.55246	-----	2.72725	0.07881	-----	-----	-----	5218.2	3131.15	4484.07	3084921200	3015579400	2891548800
Donor M	Clindamycin	SC5314-GFP	7	0.14032	9.46576	25.8313	7.52178	0.65814	4.10955	1.2705	-----	-----	-----	14790.3	22548.8	20751	1.73698e+09	1.83444e+09	1698194000
Donor M	Clindamycin	SC5314-GFP	9	1.09125	8.56099	25.7811	9.84895	0.81504	8.73404	1.45662	-----	-----	-----	31927.9	32963.9	30618	5131411200	4975549000	4259196200
Donor M	Clindamycin	SC5314-GFP	11	1.07682	10.0348	29.366	8.12975	0.81985	11.0739	1.44148	-----	-----	-----	941.176	1769.08	1879.62	5134346200	4799031200	4740011000
Donor M	Clindamycin	SC5314-GFP	14	0	10.5756	32.52	6.32735	0.82753	17.7308	1.48539	0.05331	-----	-----	4466.89	3753.23	2554.3	3526536000	3760790600	3871363800
Donor M	Clindamycin	SC5314-GFP	15	0	7.93839	30.4281	3.8079	0.59629	11.1228	1.15646	-----	-----	-----	124006540	115016414	128043470	2609698000	2630665600	2496553800
Donor M	Clindamycin	SC5314-GFP	16	0	6.88748	20.2697	1.65571	0.20718	3.89168	0.40162	-----	-----	-----	2.10199e+06	2.00278e+06	2.06234e+06	8.86183e+08	8.11943e+08	741120800
Donor M	Clindamycin	SC5314-GFP	17	1.07571	12.5171	15.6286	0.74011	0.06935	1.21906	0.13254	-----	-----	-----	1.27114e+06	1.09485e+06	1.11639e+06	1630117700	1638550300	1523217000
Donor M	Clindamycin	SC5314-GFP	18	2.45448	12.9634	15.6731	0.39256	-----	0.40018	0.05152	-----	-----	-----	382027	353977	325145	1392418800	1398946600	1362764000
Donor M	Clindamycin	SC5314-GFP	19	2.19028	12.9143	15.2427	0.25293	-----	0.14796	-----	-----	-----	-----	97396.4	101353	90675.3	1095123600	1076015860	1048324800
Donor M	Clindamycin	SC5314-GFP	20	1.72624	11.2516	12.4864	0.20196	-----	0.05671	-----	-----	-----	-----	53388.5	65080.9	68255.8	847918360	9.21763e+08	927152700
Donor M	Clindamycin	SC5314-GFP	21	1.51643	12.8498	12.7957	0.46251	-----	-----	-----	-----	-----	-----	42779.6	40148.4	44321.9	1252830300	1222625600	1332382300
Donor N	Clindamycin	SC5314-GFP	0	0.444494	0.45907	0.82721	0.20892	-----	0.07306	-----	-----	-----	-----	20137660	20190465	20956092	2.83635e+09	3288250000	3.38691e+09
Donor N	Clindamycin	SC5314-GFP	2	0.0732682	7.02696	40.2416	13.3245	0.07889	16.0847	0.09701	0.37954	0.03714	-----	10815.5	8706.53	10048.9	2962798000	3151278800	3314188000
Donor N	Clindamycin	SC5314-GFP	4	0.0642762	4.20847	31.6053	18.3809	-----	6.37687	-----	0.06749	-----	-----	19831.4	18871.8	20445.8	4.06575e+09	4251971200	4434950600
Donor N	Clindamycin	SC5314-GFP	7	0.254774	1.39537	26.0548	24.7655	-----	1.47995	-----	-----	-----	-----	18864.1	18874.9	17063.4	3715281200	4.15555e+09	3.68249e+09
Donor N	Clindamycin	SC5314-GFP	9	1.63743	1.66707	27.3297	25.2009	-----	3.7003	-----	0.04963	-----	-----	23023.1	21093	23285	5777735000	5389242500	6.65307e+09
Donor N	Clindamycin	SC5314-GFP	11	1.33992	3.31443	29.6625	25.0576	-----	6.28723	0.15646	0.04826	-----	-----	3200.42	2223.25	1639.7	3676750000	3564156000	3.83506e+09
Donor N	Clindamycin	SC5314-GFP	14	0	4.7273	32.9298	22.0799	0.13666	9.57468	0.49912	0.05688	-----	-----	60604.9	61567.8	54352.1	14767268000	14442918000	9795182500
Donor N	Clindamycin	SC5314-GFP	15	0	3.32442	25.1552	10.4143	0.08366	6.93058	0.29416	-----	-----	-----	5785.77		5756.14	1.82949e+09	1.42543e+09	1.58368e+09
Donor N	Clindamycin	SC5314-GFP	16	2.0393	7.21992	12.4712	3.22301	-----	2.45993	0.13267	-----	-----	-----	1.02153e+06	999649	975676	9.7346e+08	862916600	816571250
Donor N	Clindamycin	SC5314-GFP	17	4.94671	15.0698	16.0645	0.93265	-----	0.78179	0.07537	-----	-----	-----	382539	394986	380707	1795339000	1.76543e+09	1656972700
Donor N	Clindamycin	SC5314-GFP	18	2.11923	7.36793	11.5138	0.28658	-----	0.25306	-----	-----	-----	-----	215645	243826	219300	408962070	391289500	358714700
Donor N	Clindamycin	SC5314-GFP	19	1.79951	15.8944	14.3204	0.17826	-----	0.08669	-----	-----	-----	-----	1.34703e+06	1.41999e+06	1.34845e+06	1952322700	1676344700	1856752500
Donor N	Clindamycin	SC5314-GFP	20	2.08814	13.2119	12.7683	0.21422	-----	-----	-----	-----	-----	-----	1.08679e+06	984023	989450	1327416900	1278292800	1455441200
Donor N	Clindamycin	SC5314-GFP	21	2.07371	13.8297	13.4694	0.22513	-----	-----	-----	-----	-----	-----	410206	401728	402250	1200723750	1243937900	1258995550
